# Supplementary material for: Whole transcriptome analysis of the silicon response of the diatom Thalassiosira pseudonana
Source: BMC Genomics. 2012 Sep 20;13:499. doi: 10.1186/1471-2164-13-499 (PMC3478156; doi:10.1186/1471-2164-13-499)
Supplement: Additional file 2 — Table S1. 485 SLRG dataset. [file 1471-2164-13-499-S2.xlsx]

## Sheet: 1
Additional File 2
Table S1. Silaffin-Like Response Genes (SLRG) dataset
	Fold change vs 0 hr [Log2]					Blast2GO1					SOSUI2		TMHMM3
Gene ID	2hr_log_ratio	4hr_log_ratio	7hr_log_ratio	8hr_log_ratio	9hr_log_ratio	Description	E-Value**	Gene ID	Gravy	pI	Prediction	TM	No of Helix
22772	0.501476	0.189298	0.491626	0.570826	0.468841	---NA---		22772	-1.228	9.94	SOLUBLE	0	0
25075	-0.34879	0.516354	2.00881	1.68403	1.74138	---NA---		25075	-1.27	6.53	SOLUBLE	0	0
26212	0.090304	-0.0128505	0.0598415	0.254796	-0.0960975	protein	0	26212	-0.016	5.91	SOLUBLE	0	0
27556	-0.0523255	-0.086455	0.390074	0.675504	-0.0789965	splicing factor 3b subunit 1	0	27556	-0.276	5.25	SOLUBLE	0	0
264206	0.506386	0.333977	0.710512	0.748976	0.434183	26s protease regulatory subunit 7	0	264206	-0.379	5.6	SOLUBLE	0	0
267952	0.416599	0.123535	0.739594	0.877464	0.339316	protein	0	267952	-0.349	4.56	SOLUBLE	0	0
268621	0.149998	0.994736	1.21487	1.58896	1.21143	cytosolic phosphoglucomutase	0	268621	-0.173	4.5	SOLUBLE	0	0
267964	0.105129	-0.296534	0.190665	0.243673	0.0514475	protein	0	267964	-0.542	7.84	SOLUBLE	0	0
41106	-0.140747	-0.276801	0.338325	0.598993	-0.19918	crooked neck pre-mrna splicing factor-like 1	0	41106	-0.836	5.52	SOLUBLE	0	0
41025	-0.0354155	-0.104167	0.284479	0.553935	0.095509	histone deacetylase 1	0	41025	-0.433	4.93	SOLUBLE	0	0
263480	0.200068	0.218973	0.659062	0.851911	0.449816	propionyl-coenzyme a alpha polypeptide	1.48e-164	263480	-0.17	6.57	SOLUBLE	0	0
26473	0.335738	0.363227	0.554477	0.6417	0.479013	protein	3.26e-169	26473	-0.223	4.67	SOLUBLE	0	0
263653	0.019957	0.036396	0.241646	0.335506	0.102361	atpase type 13a1	0	263653	0.003	7.44	MEMBRANE	12	12
32053	0.0516955	-0.160359	0.064767	0.131745	-0.045892	prolyl-trna synthetase	0	32053	-0.428	6.05	SOLUBLE	0	1
26063	-0.330902	-0.726145	0.288399	0.750434	0.142634	guanine nucleotide binding protein (g protein) beta polypeptide 2-like 1	2.38e-151	26063	-0.222	6.5	SOLUBLE	0	0
8778	0.361119	0.286008	0.550554	1.24851	0.49698	pyruvate dehydrogenase beta	7.54e-152	8778	-0.002	4.41	SOLUBLE	0	0
263848	0.166672	0.048984	0.230949	0.412121	0.041224	chloride channel 7	0	263848	0.254	7.71	MEMBRANE	9	8
21893	0.200159	0.280782	0.470644	0.60758	0.385235	calpain 7	5.72e-125	21893	-0.485	6.09	SOLUBLE	0	0
21238	0.398438	0.456731	1.16535	1.0656	0.87617	fatty aldehyde dehydrogenase	4.41e-112	21238	0.049	5.78	SOLUBLE	0	0
40232	0.095906	0.083739	0.449979	0.721513	0.218306	mannosyl-oligosaccharide -alpha-	4.43e-165	40232	-0.439	5.86	SOLUBLE	0	0
269504	0.004295	-0.077771	0.134832	0.476707	0.134435	arp1 actin-related protein 1 homolog centractin beta	1.33e-123	269504	-0.118	6.79	SOLUBLE	0	0
263945	0.439601	-0.008248	0.260387	0.586091	0.188649	patatin-like phospholipase domain containing 7	2.32e-101	263945	-0.251	7.36	MEMBRANE	3	0
5802	0.137414	0.0447115	0.591897	0.942313	0.416411	protein	1.77e-141	5802	-0.429	5.9	SOLUBLE	0	0
34968	0.247963	0.0139195	0.328093	0.931675	0.135039	mannosyl-oligosaccharide -alpha-	4.6e-131	34968	-0.553	6.8	MEMBRANE	1	1
38046	0.127936	0.030745	0.590079	1.03449	0.375806	atp-binding sub-family b (mdr tap) member 10	2.61e-91	38046	-0.087	7.52	MEMBRANE	3	3
13089	0.199438	-0.027587	1.17862	0.657526	0.353008	abc transporter	2.5e-90	13089	-0.509	6.17	SOLUBLE	0	0
32468	0.231735	0.022144	0.36399	0.75963	0.220685	protein	4.81e-120	32468	-0.363	6.71	SOLUBLE	0	0
466_bd	0.028915	-0.268403	0.474895	1.24458	0.04252	cytochrome b6-f complex subunit iv	5.04e-83	466_bd	0.519	8.31	MEMBRANE	3	3
268040	0.0267235	-0.215175	0.155527	0.392964	-0.110672	protein	3.05e-141	268040	-0.234	8.43	SOLUBLE	0	0
264815	0.0506405	0.0903985	1.19855	1.44388	0.826392	thimet oligopeptidase 1	0	264815	-0.35	5.89	SOLUBLE	0	0
36367	-0.130873	-0.297959	0.675219	0.845483	0.188327	wd-repeat protein	2.62e-103	36367	-0.303	7.2	SOLUBLE	0	0
22368	-0.048794	-0.0386795	0.977579	0.995964	0.354415	nucleotide-binding protein 1	4.78e-108	22368	-0.113	4.38	SOLUBLE	0	0
31762	-0.262694	-0.34972	0.617909	0.537659	0.48753	carnitine acetyl transferase	0	31762	-0.306	7.87	SOLUBLE	0	0
22511	0.217467	0.47443	0.763204	0.904493	0.512902	stearoyl- desaturase (delta-9-desaturase)	6.73e-142	22511	-0.088	8.88	MEMBRANE	4	3
38123	0.498592	0.350852	0.540808	0.54994	0.473462	hbeta58 vps26 protein	7.28e-100	38123	-0.437	6.57	SOLUBLE	0	0
13117	0.508163	0.321785	0.841757	1.21221	0.825062	gtp binding protein 2	0	13117	-0.331	9.58	SOLUBLE	0	0
260891	-0.0635285	0.027444	0.297955	0.456431	0.095953	u4 u6 small nuclear ribonucleoprotein	1.07e-120	260891	-0.361	6.79	SOLUBLE	0	0
13920	-0.330769	-0.12165	0.147716	0.512046	-0.0362725	poly polymerase	1.64e-138	13920	-0.05	9.14	MEMBRANE	2	0
32226	-0.151112	-0.151282	0.301522	0.419662	0.253403	transmembrane clptm1 family protein	1.12e-125	32226	-0.259	6.36	MEMBRANE	4	4
269017	0.249061	0.310908	0.573702	0.666993	0.462697	succinate	1.89e-174	269017	-0.281	5.61	SOLUBLE	0	0
268127	0.738263	1.0164	1.29015	1.53034	1.23306	fucoxanthin chlorophyll a c-binding protein precursor	1.26e-102	268127	0.163	4.51	SOLUBLE	0	0
268084	-0.0470405	0.130248	0.439462	0.506365	0.128264	snw domain containing 1	9.76e-137	268084	-0.889	9.72	SOLUBLE	0	0
263489	0.431053	0.073454	0.544709	0.825579	0.334632	platelet-activating factor acetylhydrolase ib subunit alpha	5.12e-120	263489	-0.345	8.24	SOLUBLE	0	0
34018	0.43366	-0.194737	0.516396	0.833675	0.351029	26s proteasome non-atpase regulatory subunit 6	2.57e-105	34018	-0.253	5.4	SOLUBLE	0	0
1339_bd	0.1417	-0.208499	0.78684	1.65971	0.662545	photosystem i subunit ii	6.75e-67	1339_bd	-0.428	9.83	SOLUBLE	0	0
263310	-0.195809	-0.254063	0.055206	0.397356	-0.0160195	alpha-mannosidase	3.67e-118	263310	-0.359	5.75	SOLUBLE	0	0
34851	-0.788156	-0.295524	0.667354	0.577467	0.353185	protein	1.03e-110	34851	-0.132	6.71	MEMBRANE	1	1
37054	0.045491	-0.29841	0.969245	1.60999	0.832618	cytochrome c peroxidase	1.77e-99	37054	-0.578	5.39	SOLUBLE	0	0
31052	0.174505	-0.139719	0.380619	0.826364	0.314169	calcium-dependent protein	9.14e-119	31052	-0.368	6.58	SOLUBLE	0	0
268761	0.11883	0.199209	1.23093	1.31137	0.771506	brassinosteroid lrr receptor kinase	8.84e-75	268761	-0.088	3.92	MEMBRANE	1	1
264004	0.196696	0.196675	0.418241	0.56548	0.267142	p-type atpase (p-atpase) superfamily	4.07e-122	264004	0.106	5.72	MEMBRANE	5	4
35982	0.226914	0.0582695	0.227423	0.605296	0.165023	cytochrome c oxidase assembly protein	1.55e-110	35982	0.11	10.06	SOLUBLE	0	6
268280	0.166191	-0.0851655	0.314608	0.549793	0.255793	dihydrolipoamide s-acetyltransferase	1.33e-106	268280	0.072	4.33	SOLUBLE	0	0
262034	1.14981	0.932363	1.34326	1.75995	1.23347	allantoicase	3.65e-87	262034	-0.396	6.96	SOLUBLE	0	0
37974	0.0265305	0.352583	1.36723	2.06835	1.1341	protein	6.37e-132	37974	0.552	7	MEMBRANE	11	12
268594	0.539414	0.405165	0.67376	1.08255	0.274875	tyrosine aminotransferase	8.12e-118	268594	-0.081	5.31	SOLUBLE	0	0
28209	-0.25873	-0.926779	0.36572	0.93355	0.250335	40s ribosomal protein s23	6.85e-73	28209	-0.411	11.08	SOLUBLE	0	0
33946	-0.299621	-0.373	0.232082	0.475716	-0.179908	protein	3.46e-104	33946	-0.234	6.74	SOLUBLE	0	0
269541	0.038368	0.118071	0.928503	1.01258	0.900781	protein	1.53e-119	269541	0.125	6.37	SOLUBLE	0	0
14030	-0.211443	-0.443418	0.686082	0.457929	0.235978	calcium-dependent protein	1.02e-109	14030	-0.513	4.86	SOLUBLE	0	0
33798	0.588779	0.33305	1.02593	1.26587	0.966552	camp-dependent protein kinase catalytic	1.16e-90	33798	-0.354	9.49	SOLUBLE	0	0
263193	-0.0928995	-0.0531475	0.605488	0.384238	0.294306	alg2 protein	1.97e-76	263193	-0.106	6.7	MEMBRANE	2	0
13343	-0.404065	-0.382955	0.400172	0.0915805	0.0474625	atp-binding sub-family f member 3	7.66e-114	13343	-0.248	6.21	SOLUBLE	0	0
10811	-0.0710225	-0.088074	0.279654	0.288748	-0.121215	protein	0	10811	-0.56	6.47	SOLUBLE	0	0
260885	-0.449635	-0.255788	0.312333	0.213695	-0.1402	prephenate dehydratase	6.6e-120	260885	-0.397	8.01	MEMBRANE	1	0
38652	0.0304385	-0.415717	0.559782	0.774477	0.479886	phospholipase c isoform delta	2.74e-100	38652	-0.242	6.69	SOLUBLE	0	0
16926	0.129349	0.288004	0.437051	0.481915	0.236499	ubiquitin fusion degradation ufd1 family protein	1.22e-110	16926	-0.333	7.18	SOLUBLE	0	0
264757	-0.42943	-0.509783	0.914602	0.679274	-0.484183	formate acetyltransferase 1	9.8e-57	264757	-0.206	6.24	SOLUBLE	0	0
264740	-0.302895	-0.182527	0.754444	0.535343	0.164743	abc transporter a family protein	3.49e-74	264740	0.012	5.45	MEMBRANE	8	7
14378	-0.122988	-0.50189	0.48714	0.527359	-0.108513	calcium-dependent protein	8.73e-82	14378	-0.426	7.93	SOLUBLE	0	0
37727	-0.185881	-0.433768	0.524659	0.742206	-0.115281	protein	1.82e-90	37727	-0.38	6.05	SOLUBLE	0	0
1258_bd	0.03802	-0.1149	0.61212	1.34036	0.408705	ferredoxin	3.8e-46	1258_bd	-0.064	3.65	SOLUBLE	0	0
264824	-0.0862865	-0.063525	0.894885	0.69588	0.443695	translation initiation factor eif-2b subunit alpha	6.86e-71	264824	0.039	8.12	SOLUBLE	0	0
39735	-0.474666	-1.16969	0.382526	1.12942	-0.0219445	ribosomal protein l27a	1.7e-66	39735	-0.48	11.3	SOLUBLE	0	0
27048	0.253466	0.260273	0.378059	0.669226	0.304964	sperm-specific sodium proton exchanger	3.75e-93	27048	0.822	4.77	MEMBRANE	10	11
33915	0.152032	-0.147897	1.14317	1.27667	0.562292	mitochondrial carrier family	1.9e-113	33915	-0.121	9.07	MEMBRANE	2	2
262976	0.192028	-0.0141685	0.411778	0.236921	0.169306	phosphodiesterase camp specific	2.54e-50	262976	-0.268	5.04	SOLUBLE	0	0
25042	1.15952	1.33918	1.64056	1.85635	1.49348	long-chain acyl- synthetases (amp-forming)	7.33e-174	25042	-0.315	6.71	SOLUBLE	0	0
14490	-0.262717	-0.648043	0.519089	0.987236	-0.317599	calcium-dependent protein	5.14e-55	14490	-0.86	8.11	SOLUBLE	0	0
25022	0.970344	1.19033	1.41114	1.50763	1.30375	long-chain acyl- synthetases (amp-forming)	1.98e-173	25022	-0.308	7.02	SOLUBLE	0	0
32955	0.520353	0.164971	0.388976	0.788644	0.321559	alcohol dehydrogenase zinc-binding domain protein	9.28e-151	32955	0.059	5.97	SOLUBLE	0	0
31069	0.278293	-0.498073	0.46871	0.797459	0.119874	kinase family protein	2.4e-127	31069	-0.852	4.66	SOLUBLE	0	0
33696	-0.191155	-0.16642	0.353616	0.292457	-0.0811545	ring finger and chy zinc finger domain containing 1	1.05e-110	33696	-0.659	5.25	SOLUBLE	0	0
267948	0.648532	0.430588	1.0278	1.12586	0.800092	ubiquinone biosynthesis monooxgenase	4.09e-47	267948	-0.174	7.63	SOLUBLE	0	0
269412	0.192015	0.220139	0.811875	0.944361	0.534091	alpha-soluble nsf attachment	1.32e-105	269412	-0.445	4.72	SOLUBLE	0	0
33511	0.272189	0.0803575	0.998911	1.2929	0.601296	alpha n-terminal protein methyltransferase 1a	4.19e-61	33511	-0.229	4.5	SOLUBLE	0	0
5026	0.275749	-0.080325	0.500204	0.821539	0.470584	mitochondrial atp synthase gamma chain	1.28e-101	5026	-0.259	4.82	SOLUBLE	0	0
7037	0.387022	0.373569	1.198	1.55341	0.571011	aflatoxin b1-aldehyde reductase -	7.51e-115	7037	-0.34	4.84	SOLUBLE	0	0
262743	0.169802	0.228183	1.02932	1.27806	0.839454	choline transporter-like protein	2.8e-83	262743	0.58	5.38	MEMBRANE	8	8
262193	0.376785	0.292097	0.431125	0.547782	0.330677	smad nuclear-interacting protein 1	1.34e-50	262193	-0.937	9.79	SOLUBLE	0	0
14028	0.439425	0.14282	0.668288	1.00617	0.309163	polyol transporter	2.05e-105	14028	0.449	5.94	MEMBRANE	10	11
33603	-0.036066	-0.0739615	0.871665	1.20527	0.296883	protein	1.2e-92	33603	-0.279	5.5	MEMBRANE	1	0
16075	0.181422	-0.340774	0.500371	0.752807	0.290174	triose phosphate phosphate non-green precursor	6.63e-106	16075	0.422	10.15	MEMBRANE	8	7
16777	-0.039433	0.036043	0.774631	1.04366	0.550701	serine protease family	6.18e-86	16777	-0.287	9.47	SOLUBLE	0	0
36648	-0.140442	-0.490391	0.373361	0.377532	0.0343785	protein	2.23e-47	36648	-0.385	6.52	SOLUBLE	0	0
17623	0.437015	-0.154002	0.176418	0.527965	0.176058	uroporphyrinogen-iii c-methyltransferase	9.23e-83	17623	-0.022	5.11	SOLUBLE	0	0
38360	0.537235	-0.074525	0.8131	1.12623	-0.06979	protein	4.99e-100	38360	-0.311	4.55	SOLUBLE	0	0
261403	-0.172503	-0.04204	0.78406	0.580092	0.355641	protein	4.8e-141	261403	0.332	5.65	MEMBRANE	11	11
263081	-0.0748715	0.649945	2.48073	2.25284	1.54702	lrr-gtpase of the roco family	3.9e-57	263081	-0.136	3.95	SOLUBLE	0	0
260816	0.3272	0.6921	1.18714	1.27137	0.642457	diacylglycerol kinase	3.64e-38	260816	-0.211	8.71	SOLUBLE	0	0
264451	0.227242	0.271729	0.658309	0.693166	0.465962	cop9 signalosome complex subunit 5	4.77e-112	264451	-0.502	4.65	SOLUBLE	0	0
262719	0.52649	0.339841	0.993086	1.46318	0.708355	pas fold family	3.28e-42	262719	-0.012	5.89	SOLUBLE	0	0
22844	0.299288	-0.2754	0.878647	1.37552	0.518254	protein	2.11e-89	22844	0.602	4.09	MEMBRANE	10	10
268358	-0.278943	-0.399599	0.293953	0.639416	-0.392076	trimethylguanosine synthase homolog ( cerevisiae)	4.39e-37	268358	-0.477	6.9	SOLUBLE	0	0
263505	0.121938	-0.273444	0.312979	0.620496	-0.0501955	adenylate and guanylate cyclase catalytic domain protein	1.38e-47	263505	-0.173	6.44	SOLUBLE	0	0
268931	0.348597	0.0292705	1.24727	1.58453	0.683129	protein	1.5e-56	268931	-0.218	4.32	MEMBRANE	1	1
263883	-0.027511	0.172884	0.532689	0.525382	0.347419	y5390_arath ame: full=uncharacterized protein chloroplastic flags: precursor	4.19e-47	263883	-0.272	6.23	MEMBRANE	1	3
31637	0.05537	-0.277658	0.404959	0.522621	0.252075	protein phosphatase	1.28e-56	31637	-0.324	6.51	SOLUBLE	0	0
22008	-0.0290825	-0.114874	0.329103	0.828758	-0.037695	protein	0	22008	-0.14	6.82	SOLUBLE	0	0
261895	0.0823745	-0.240217	0.572223	0.559817	0.423523	glycoside hydrolase family 18	3.1e-39	261895	-0.358	4.63	SOLUBLE	0	0
264846	-0.297781	-0.0762595	0.424964	0.282483	0.209714	cathepsin l	2.4e-42	264846	-0.482	4.55	SOLUBLE	0	0
14555	-0.145255	0.243229	0.584807	0.531488	0.464963	cobalamin synthesis p47k	4.23e-39	14555	-0.468	4.56	SOLUBLE	0	0
37995	0.0376935	-0.143415	0.840776	1.13384	0.669338	protein	5.8e-53	37995	0.051	8.62	MEMBRANE	6	4
269188	0.0307195	-0.143375	0.492269	0.675846	0.142839	cytoplasmic dynein intermediate chain	1.56e-91	269188	-0.493	4.52	SOLUBLE	0	0
14899	0.259305	0.21697	0.732205	0.747675	0.63116	protein	3.41e-37	14899	-0.188	6.19	SOLUBLE	0	0
7123	-2.08687	0.37771	1.55098	1.21249	0.900822	protein	2.71e-38	7123	-0.462	6.44	SOLUBLE	0	0
263399	0.967833	0.560171	0.709734	1.10742	0.680338	cytochrome p450	1.14e-38	263399	-0.117	7.26	SOLUBLE	0	0
31451	-0.272886	-0.631266	0.05212	0.45682	0.04673	50s ribosomal protein l15	1.46e-52	31451	-0.419	10.79	MEMBRANE	1	0
261925	0.3471	0.280539	0.787743	1.1468	0.526485	abscisic insensitive 1b	1.34e-78	261925	-0.495	6.43	SOLUBLE	0	0
262099	-0.197807	-0.219221	0.459948	0.598872	0.176529	alanine racemase	2.43e-94	262099	-0.095	7.18	SOLUBLE	0	0
21026	-0.148175	-0.114253	0.291976	0.380206	0.0451505	protein	1.29e-33	21026	-0.613	4.66	SOLUBLE	0	0
260789	0.033607	0.0737845	0.382933	0.731364	0.310143	cation diffusion facilitator family transporter	9.29e-111	260789	0.034	6.47	MEMBRANE	5	0
261623	0.450647	0.179333	0.93371	0.789625	0.60603	mitochondrial carrier family	1.08e-43	261623	-0.088	9.8	SOLUBLE	0	0
38907	-1.79598	0.100351	1.00016	0.43821	0.215094	serine protease family	2.97e-44	38907	-0.667	9.94	SOLUBLE	0	0
263268	-0.216164	-0.0148545	0.334526	0.315714	-0.353878	leishmanolysin metallo- clan ma family m8	1.99e-99	263268	-0.452	4.64	MEMBRANE	2	1
9002	-0.342064	-0.333738	0.913116	0.741131	0.46884	phytoene synthase-like precursor	4.36e-55	9002	-0.42	5.13	SOLUBLE	0	0
264730	-0.27534	0.123701	0.81327	0.756183	0.536566	spermidine synthase	1.57e-31	264730	-0.256	5.8	MEMBRANE	1	1
22399	0.0937315	0.094866	0.641241	0.82523	0.459832	protein amp- beta 2 non-catalytic subunit	5.34e-93	22399	-0.712	6.28	SOLUBLE	0	0
262659	-0.001173	-0.0858045	0.453586	0.49641	-0.085849	trypsin 5g1	2.53e-32	262659	-0.254	4.29	SOLUBLE	0	0
30310	-0.0496465	-0.0315435	0.737022	1.22656	-0.045358	#NAME?	3.84e-59	30310	-0.472	7.88	SOLUBLE	0	0
38331	0.402428	0.306907	0.787922	0.869878	0.321899	protein yipf5 (yip1 family member 5)	4.26e-45	38331	-0.03	5.23	MEMBRANE	4	4
264656	-1.19722	0.612575	2.41865	1.99905	1.84381	kallikrein-related peptidase 14-like	4.01e-45	264656	-0.108	5.2	MEMBRANE	2	0
264492	0.133879	0.0518315	0.308422	0.508813	0.058639	cysteine proteinase	3.12e-30	264492	-0.25	4.26	MEMBRANE	2	2
2575	0.162609	0.180504	1.10948	0.755105	0.594741	extragenic suppressor of the bimd6 mutation	2.22e-96	2575	-0.78	4.92	SOLUBLE	0	0
262016	0.42373	0.062158	0.730477	1.01009	0.44415	vacuolar amino acid transporter 3	1.7e-109	262016	0.424	6.77	MEMBRANE	11	8
17860	-2.05834	0.476803	1.3411	0.764486	0.212046	protein	2.94e-43	17860	-0.2	7.26	SOLUBLE	0	0
263866	-0.0870895	-0.48772	0.156229	0.428766	-0.04359	n-acetylglutamate synthase	7.26e-57	263866	-0.395	4.55	SOLUBLE	0	0
262103	0.050573	-0.286957	0.903398	1.0383	-0.0008625	protein	3.1e-42	262103	-0.273	7.98	SOLUBLE	0	0
4182	0.578785	0.374142	0.861252	0.957672	0.728032	protein	1.55e-29	4182	-0.345	5.75	SOLUBLE	0	0
36605	0.167442	-0.111886	0.901703	1.14813	0.85862	protein	2.71e-35	36605	-0.159	5.58	SOLUBLE	0	0
32805	-0.145485	-0.038234	1.04093	0.952215	0.46298	stage v sporulation protein k	2.73e-69	32805	-0.331	5.37	SOLUBLE	0	0
33209	0.128431	0.034246	2.0609	2.35819	0.864976	leucine rich repeat family expressed	6.65e-29	33209	-0.107	3.86	MEMBRANE	1	1
268839	0.0937785	-0.156235	0.0945515	0.205294	0.0034485	rna recognition family protein	2.54e-110	268839	-0.727	4.61	SOLUBLE	0	0
20595	0.382891	0.159598	0.905602	1.07665	0.619364	protein	1.18e-56	20595	0.553	5	MEMBRANE	11	10
19048	0.035931	-0.224369	0.805888	0.445576	0.0670185	protein	7.13e-45	19048	-0.481	4.88	SOLUBLE	0	0
4086	0.323266	-0.045213	0.708389	0.90886	0.294668	surface antigen -like	3.71e-34	4086	-0.132	5.77	SOLUBLE	0	0
25688	-0.347528	-0.247676	0.428291	0.509503	-0.131463	hira protein	7.05e-107	25688	-0.381	7.83	SOLUBLE	0	0
33407	-0.19051	-0.233427	0.266928	0.614809	-0.111821	aureochrome1-like protein	3.3e-48	33407	-0.473	9.77	SOLUBLE	0	0
31382	-0.0002335	-0.26383	0.734658	0.696535	0.00801	myo-inositol oxygenase	3.03e-121	31382	-0.569	5.75	SOLUBLE	0	0
268902	0.337151	0.163628	0.428872	0.557631	0.298725	peptidyl-prolyl cis-trans cyclophilin type	1.9e-33	268902	-0.323	6.29	SOLUBLE	0	1
32480	-0.883087	-0.626986	0.0880605	0.250383	-0.735615	protein	1.59e-27	32480	-0.301	7.41	SOLUBLE	0	0
31747	0.47193	0.061796	0.633562	0.97954	0.497015	methionine-r-sulfoxide reductase	1.14e-24	31747	-0.453	7.21	SOLUBLE	0	0
262924	0.03528	-0.052143	0.832056	0.978426	0.33973	protein phosphatase 2c	1.26e-41	262924	0.127	6.1	SOLUBLE	0	0
263936	-2.95686	-0.092792	1.02842	0.960135	-0.128781	protease	1.65e-37	263936	-0.263	4.46	SOLUBLE	0	0
262849	0.447498	-0.144374	0.41278	1.07902	0.299716	chromate transporter	1.05e-98	262849	0.603	6.5	MEMBRANE	10	11
28038	0.07801	0.074116	0.331056	0.388297	0.015801	kelch repeat	0	28038	-0.256	4.67	SOLUBLE	0	0
262720	0.862081	0.595367	1.01158	1.38315	0.95792	multi-sensor hybrid histidine kinase	3.06e-73	262720	-0.243	6.22	SOLUBLE	0	0
4765	-0.0929825	-0.127786	1.05347	1.0932	0.148008	rna binding motif protein 39	4.15e-67	4765	-0.825	10.27	SOLUBLE	0	0
270115	-0.0653345	-0.158772	0.423792	0.571004	0.276651	n-acetylglucosaminyltransferase-like protein	1.13e-60	270115	-0.463	5.45	SOLUBLE	0	0
4922	0.266431	1.57655	3.23997	2.94845	2.50206	peptidase s8 and s53 subtilisin kexin sedolisin	1.43e-46	4922	-0.371	4.96	SOLUBLE	0	0
262078	-0.039571	-0.0348935	0.687925	1.203	0.648743	tyrosine-specific transport protein	1.26e-38	262078	0.589	6.16	MEMBRANE	11	11
263461	-0.196913	0.004737	0.524802	0.403774	0.219944	methyltransferase type 11	7.24e-60	263461	0.051	5.15	MEMBRANE	1	1
264396	0.093724	-0.230879	0.299167	0.540299	-0.247499	tesmin tso1-like cxc domain containing protein	7.27e-19	264396	-0.681	9.07	SOLUBLE	0	0
25944	0.037581	-0.306696	0.887146	0.84004	0.474318	cytochrome p450	2.63e-38	25944	-0.315	6.75	MEMBRANE	2	1
261278	-0.664073	-0.467091	0.665171	0.810177	0.243164	glutaredoxin	1.96e-18	261278	-0.025	4.7	SOLUBLE	0	0
1754	-0.205999	0.0544865	0.400782	0.338417	0.073777	glutathione s-transferase	4.36e-155	1754	-0.37	6.52	SOLUBLE	0	0
264631	-0.042505	-0.084288	0.802033	0.538978	0.312498	cyclin-y-like protein	7.41e-68	264631	-0.495	7.03	SOLUBLE	0	0
21948	0.0207795	-0.229365	0.83446	1.05836	0.171361	protein	2.79e-109	21948	-0.385	6.51	SOLUBLE	0	0
264808	0.484963	0.693544	1.52798	1.56707	1.49096	prolyl 4-hydroxylase	2.32e-46	264808	-0.556	6.51	SOLUBLE	0	0
24376	-0.118248	0.275064	0.899676	0.876415	0.801995	stress protein	3.39e-40	24376	-0.198	6.51	SOLUBLE	0	0
31562	0.471965	-0.267026	0.844274	0.890064	0.432905	protein	1.23e-30	31562	-0.191	9.82	MEMBRANE	1	0
25364	-0.147302	0.0395835	0.174898	0.350531	-0.173352	kelch motif family protein	9.05e-166	25364	-0.521	4.8	SOLUBLE	0	0
22830	0.628475	0.175917	0.747696	1.23409	0.196679	protein	1.51e-70	22830	0.317	6.54	MEMBRANE	11	10
24894	-1.84735	0.098982	1.82969	1.52083	0.926624	delta protein	5.04e-42	24894	-0.604	4.39	MEMBRANE	2	2
262803	0.0822595	0.08371	0.561787	0.471383	0.306653	protein	1.5e-70	262803	-0.389	7.93	MEMBRANE	1	1
33417	0.169016	-0.137119	0.493697	0.632757	0.375333	thioredoxin domain protein	2.73e-52	33417	-0.198	5.17	SOLUBLE	0	0
6537	0.469811	0.259262	0.34522	0.546194	0.284488	protein	7.98e-87	6537	-0.372	6.04	SOLUBLE	0	0
262127	0.03137	-0.2231	0.129561	0.654994	0.028073	glyceronephosphate o-acyltransferase	2.97e-33	262127	0.234	6.78	SOLUBLE	0	0
5144	-0.468106	-0.753865	0.52789	0.509794	0.084988	ferredoxin	7.77e-17	5144	-0.206	4.9	SOLUBLE	0	0
19298	0.177526	0.125539	0.294891	0.640651	0.287255	atp synthase delta mitochondrial precursor	2.85e-25	19298	-0.02	5.23	SOLUBLE	0	0
268737	0.005186	-0.335292	0.39638	0.348212	0.140698	myosin light polypeptide 5 regulatory	1.43e-48	268737	0.308	4.79	MEMBRANE	9	10
518_bd	0.770425	0.165013	0.715583	1.17184	0.597743	p-coumaroyl shikimate 3 - hydroxylase	4.95e-15	518_bd	-0.488	8.03	SOLUBLE	0	0
262863	0.336515	0.097318	1.05709	0.75605	0.594986	sorting nexin 1	3.83e-81	262863	-0.622	6.38	SOLUBLE	0	0
25050	0.0878075	0.0729475	0.845989	0.947096	0.324466	adp ribosylation factor 1 gtpase activating protein	4.86e-16	25050	-0.216	6.78	MEMBRANE	3	2
32816	-0.543409	-0.832925	0.176688	0.331648	-0.504174	cg11679 cg11679-pa	5.73e-23	32816	-0.167	4.64	MEMBRANE	2	1
20620	-0.237043	-0.442236	0.133633	0.618575	0.0525195	nucleoporin nup157 170	0	20620	-0.238	6.29	SOLUBLE	0	0
261641	0.261909	0.13126	1.15356	1.21728	0.848775	ferric reductase like transmembrane component family protein	1.1e-17	261641	-0.034	7.6	MEMBRANE	4	6
22996	-0.411215	-0.687027	0.197459	0.4962	-0.013572	proteasome subunit beta type 7-a precursor	2.8e-16	22996	-0.184	5.85	SOLUBLE	0	0
20823	0.321385	0.271225	0.532226	0.768206	0.332904	cholinephosphate cytidylyltransferase	8.97e-164	20823	0.189	7.34	MEMBRANE	8	6
6667	-0.270486	-0.399453	1.22574	0.831877	0.626441	trimethyllysine epsilon	1.99e-50	6667	-0.681	6.42	SOLUBLE	0	0
22168	0.0396125	0.019125	0.2017	0.409788	-0.0704135	early responsive to dehydration protein	4.4e-152	22168	-0.173	5.82	MEMBRANE	8	10
263562	0.0321595	-0.0371885	0.502316	0.774722	0.438056	glutathione s-transferase	5.8e-22	263562	-0.194	4.91	SOLUBLE	0	0
21617	0.430658	0.793012	1.33413	1.0828	0.40713	glycolipid 2-alpha-mannosyltransferase	3.97e-30	21617	-0.393	7.16	SOLUBLE	0	0
3092	0.120354	-0.200864	0.696873	0.878828	0.300926	animal inward rectifier k channel (irk-c) family protein	1.48e-59	3092	-0.242	5.06	MEMBRANE	2	2
7830	0.175905	-8e-05	0.443801	0.425972	0.172135	gabar1 g protein-coupled gaba receptor	1.26e-46	7830	0.165	4.5	MEMBRANE	7	7
3126	-0.498417	0.036625	1.18969	1.08179	0.575137	c-5 sterol	5.9e-49	3126	-0.464	9.12	MEMBRANE	5	5
23814	0.301025	0.229432	1.86511	1.90962	1.67542	protease inhibitor	4.45e-38	23814	-0.473	4.39	SOLUBLE	0	0
23665	0.275899	0.17153	0.381386	0.415276	0.16217	protein	3.77e-16	23665	-0.561	9.11	SOLUBLE	0	0
25897	-0.242915	0.103143	0.866251	0.626861	0.343531	serine-aspartate repeat-containing protein d	5.94e-26	25897	-0.66	4.03	MEMBRANE	2	1
262298	-0.805746	-0.824736	0.159533	0.295444	0.142889	histidine kinase	2.78e-40	262298	-0.334	4.91	MEMBRANE	1	1
2647	0.035589	-0.290332	0.816666	0.774917	0.406083	chitinase c	1.97e-17	2647	-0.22	4.7	SOLUBLE	0	0
5393	-0.0089565	-0.0491715	0.121764	0.494459	0.0775025	heat repeat containing 2	1.47e-106	5393	-0.122	5.16	SOLUBLE	0	0
30804	-0.092274	0.335871	0.882807	0.812799	0.111362	s-adenosylmethionine decarboxylase proenzyme	1.21e-29	30804	-0.228	4.68	MEMBRANE	2	1
11779	0.190068	-0.11684	0.573275	0.73087	0.179083	set domain containing protein	6.65e-110	11779	-0.376	4.92	SOLUBLE	0	0
25024	-0.0410135	-0.259316	0.88042	1.41131	0.21746	protein	1.15e-32	25024	-0.492	4.45	SOLUBLE	0	0
30921	0.320721	-0.22915	0.901308	1.58006	0.658313	3-like protein	1.46e-55	30921	0.435	9.28	MEMBRANE	8	7
2635	-1.46317	0.279907	2.4953	2.19524	1.37295	regulator of chromosome rcc1	4.15e-18	2635	-0.298	6.68	MEMBRANE	1	1
3756	0.133004	-0.0969715	0.914981	1.2476	0.260454	mfsd6 protein	6.6e-43	3756	0.271	4.89	MEMBRANE	9	10
19813	-0.274009	0.14583	0.934679	0.808387	0.705951	protein	1.15e-31	19813	-0.274	6.8	MEMBRANE	1	1
16344	0.595291	0.617817	1.06639	1.70034	1.01324	protein	4.23e-75	16344	0.189	10.88	SOLUBLE	0	8
6426	0.262303	0.248617	0.664185	0.599911	0.528385	heat shock protein sti1	8.36e-10	6426	-0.61	5.59	SOLUBLE	0	0
263215	-0.411474	1.05111	3.0709	2.7459	2.3733	---NA---		263215	-0.872	6.61	SOLUBLE	0	0
7122	-1.10219	0.0872875	1.18535	1.19113	-0.143767	tenascin-like protein	4.01e-82	7122	-0.269	4.3	MEMBRANE	1	0
21308	0.511139	0.305175	1.33169	1.3058	0.820878	ring finger protein	2.22e-10	21308	-0.602	4.9	MEMBRANE	1	1
7839	-0.263494	-0.530195	0.112114	0.597882	-0.276253	novel protein vertebrate gamma-aminobutyric acid b 2	1.56e-09	7839	-0.098	5.02	MEMBRANE	8	7
21832	-0.367752	-0.453435	0.266973	0.603206	0.136835	isochorismatase family protein family	7.94e-25	21832	-0.524	6.89	SOLUBLE	0	1
21152	-0.336709	-0.224107	0.454253	0.0777155	-0.082557	protein	1.99e-11	21152	-0.632	4.56	MEMBRANE	1	0
269113	0.677476	0.870641	0.911874	1.36982	0.480054	oligoendopeptidase f	0	269113	-0.44	4.79	SOLUBLE	0	0
4758	0.389697	0.588111	0.903711	1.23935	0.815222	protein	4.34e-17	4758	-0.689	6.68	SOLUBLE	0	0
264768	-0.159425	-0.08246	0.362495	0.53825	0.180645	mitochondrial import inner membrane translocase subunit tim23	3.22e-54	264768	0.068	8.84	SOLUBLE	0	2
262923	-0.53942	-0.391214	0.307579	0.520544	-0.250506	leishmanolysin family protein	6.21e-25	262923	-0.321	4.68	SOLUBLE	0	0
37615	0.80634	0.494121	1.06067	1.41977	0.935108	family protein	3.45e-93	37615	-0.098	4.93	SOLUBLE	0	1
20821	0.855907	0.128288	2.21228	2.10479	1.94598	peptidase m4 thermolysin	4.02e-18	20821	-0.381	4.84	SOLUBLE	0	0
21592	0.510468	0.294683	1.46222	1.72623	1.36241	wsc domain protein	1.88e-11	21592	-0.321	6.22	SOLUBLE	0	0
22281	-0.293018	0.887243	2.98959	2.57414	2.23975	protein	6.24e-32	22281	-0.413	4.19	SOLUBLE	0	1
24626	0.103346	0.052827	0.888488	0.953493	0.222671	phd-finger family expressed	1.57e-08	24626	-0.668	11.91	SOLUBLE	0	0
24207	-0.500246	-0.460066	0.887019	0.917433	0.161815	predicted protein [Phaeodactylum tricornutum CCAP 1055/1]	0	24207	-0.191	4.96	SOLUBLE	0	0
7900	1.92338	1.25343	3.80728	3.62161	3.2226	---NA---		7900	-0.829	8.11	SOLUBLE	0	0
25041	0.351228	-0.07355	0.894862	0.617321	0.414421	tpr repeat-contain kinesin light chain	1.6e-12	25041	-0.649	7.24	SOLUBLE	0	0
270113	-0.137551	-0.0727705	0.543362	0.47291	0.157414	n a	3.1e-15	270113	-0.47	6.24	SOLUBLE	0	0
3987	0.443714	0.182551	0.563927	0.69646	0.52497	fad dependent oxidoreductase	2.58e-108	3987	-0.334	5.46	SOLUBLE	0	0
264674	0.212182	-0.102338	0.447821	1.05763	0.201673	procollagen-proline dioxygenase	1.1e-77	264674	-0.656	6.24	SOLUBLE	0	0
22305	0.089587	0.0474685	0.363064	0.375254	0.187377	protein	7.74e-81	22305	-0.361	5.69	MEMBRANE	1	1
2641	-2.44578	0.25995	1.401	1.19769	0.600699	ferric reductase	1.86e-09	2641	-0.172	4.15	MEMBRANE	1	1
23224	-0.411898	-0.431281	0.709249	0.771867	0.120665	protein	1.24e-31	23224	-0.121	6.7	MEMBRANE	4	4
262332	0.700404	0.657308	1.62985	2.30897	1.4089	light-harvesting protein	1.74e-47	262332	0.086	4.65	MEMBRANE	2	0
263115	-0.06518	-0.208747	0.425901	0.630221	-0.315058	protein	7.07e-14	263115	-0.383	7.28	MEMBRANE	1	1
4100	0.65562	0.395322	0.914355	1.07891	0.594179	drug metabolite transporter superfamily	1.77e-70	4100	0.052	4.16	MEMBRANE	8	7
858_bd	-0.267478	-0.082388	0.531867	0.433645	0.260484	---NA---		858_bd	0.027	5.18	MEMBRANE	2	0
21795	-0.0636185	-0.400276	0.606576	0.540668	0.156306	---NA---		21795	-0.452	5.63	SOLUBLE	0	0
25001	-0.0547675	0.174926	0.310237	0.504278	0.299324	protein	1.98e-28	25001	0.04	6.51	MEMBRANE	8	7
23416	0.173007	-0.0766365	0.231626	0.335185	-0.0759115	peptidase m4 thermolysin	1.45e-19	23416	-0.608	5.82	SOLUBLE	0	0
261064	-0.310168	-0.719825	0.444476	0.140425	-0.151266	diguanylate cyclase with gaf sensor	2.9e-82	261064	-0.423	5.09	MEMBRANE	2	1
263788	-0.234905	-0.224977	0.211368	0.780637	0.0550245	predicted protein [Phaeodactylum tricornutum CCAP 1055/1]	6.28e-17	263788	0.893	8.37	MEMBRANE	5	5
23813	0.340898	0.241595	1.65876	1.61907	1.5254	protease inhibitor	1.63e-20	23813	-0.402	4.64	SOLUBLE	0	0
11138	2.02432	1.10437	2.94054	3.00297	2.87195	protein	3.84e-17	11138	-0.224	5.4	SOLUBLE	0	0
20795	0.233563	0.08833	0.549914	0.434931	0.374531	---NA---		20795	-0.78	4.21	MEMBRANE	1	1
8868	-0.388049	-0.269998	0.461043	0.650656	-0.079207	rcc1-like hect domain	2.28e-08	8868	-0.844	6.76	SOLUBLE	0	0
12594	0.118418	0.156198	0.964763	0.811823	0.630783	chitin binding	5.04e-20	12594	-0.271	3.79	MEMBRANE	1	0
9364	0.151386	0.237812	0.420681	0.475485	0.392449	predicted protein [Phaeodactylum tricornutum CCAP 1055/1]	8.2e-33	9364	0.152	4.88	SOLUBLE	0	0
9432	1.39743	2.30369	4.51016	4.30315	4.15653	---NA---		9432	-0.686	8.08	SOLUBLE	0	0
8274	0.134061	-0.465413	1.1596	1.48551	0.712735	protein	7.1e-41	8274	-0.303	6.32	MEMBRANE	2	2
25852	-0.13065	-0.191094	0.197275	0.666565	0.029637	---NA---		25852	0.307	4.08	MEMBRANE	9	8
233	1.22655	1.00135	1.1914	1.83516	0.781286	carbonic anhydrase	5.47e-93	233	-0.671	4.86	SOLUBLE	0	0
1316	1.12618	0.775393	2.70776	2.28632	2.05722	---NA---		1316	-0.441	4.63	SOLUBLE	0	0
1344	0.003829	-0.577403	0.870995	0.91157	0.213191	---NA---		1344	-0.388	4.49	MEMBRANE	1	1
1620	-0.0831035	-0.239805	0.099187	0.484584	0.0191405	peptidase m50	2.53e-38	1620	-0.122	4.78	MEMBRANE	4	3
1750	-0.122851	-0.401093	0.409837	0.421978	0.0807315	---NA---		1750	-0.28	4.81	MEMBRANE	1	0
1764	-0.504938	1.45755	2.77947	2.34564	2.09679	---NA---		1764	-0.917	9.33	SOLUBLE	0	0
1976	-2.66785	0.138646	1.6199	1.12256	1.02949	---NA---		1976	-0.739	3.92	SOLUBLE	0	0
1979	0.311587	0.046909	1.05013	1.14019	1.02697	prolyl-trna synthetase-like protein	1.86e-33	1979	-0.211	6.02	SOLUBLE	0	0
2145	-0.130815	-0.240654	0.354142	0.731371	0.298396	protein	3.06e-78	2145	0.041	4.63	MEMBRANE	7	6
2154	-0.163004	-0.135591	0.171554	0.393039	0.0042775	---NA---		2154	-0.521	9.86	SOLUBLE	0	0
2319	1.02673	0.630103	1.42034	1.95343	1.21169	protein	3.17e-17	2319	0.332	7.5	MEMBRANE	2	2
2574	0.249607	-0.073494	2.5333	2.83777	1.59402	---NA---		2574	-0.848	3.57	MEMBRANE	1	0
2600	-0.856469	-0.0554055	0.626047	0.258432	0.0686505	predicted protein [Phaeodactylum tricornutum CCAP 1055/1]	6.39e-16	2600	-0.692	8.04	SOLUBLE	0	0
2804	0.0064255	-0.118734	0.969342	0.887567	0.740934	---NA---		2804	-0.976	4.44	SOLUBLE	0	0
3176	0.157055	0.126865	1.06286	0.426121	0.145392	---NA---		3176	-0.648	5.75	SOLUBLE	0	0
3323	-0.384715	0.441516	0.874063	0.811107	0.675801	conserved unknown protein [Ectocarpus siliculosus]	1.49e-95	3323	-0.032	7.72	MEMBRANE	2	2
3922	0.595852	0.372528	0.870381	1.12834	0.823567	predicted protein [Phaeodactylum tricornutum CCAP 1055/1]	4.25e-69	3922	-0.377	5.3	MEMBRANE	2	2
4348	-1.68252	-0.111434	2.18164	2.49987	0.694499	---NA---		4348	-1.005	4.38	SOLUBLE	0	0
4385	0.789928	0.896537	3.16317	2.94378	2.56227	predicted protein [Phaeodactylum tricornutum CCAP 1055/1]	7.58e-13	4385	-0.412	4.5	SOLUBLE	0	0
4456	0.613956	0.304829	0.600529	0.993829	0.592948	protein	4.31e-75	4456	-0.205	6.91	SOLUBLE	0	0
4616	-0.241312	0.236013	1.24566	0.789292	0.723723	predicted protein [Phaeodactylum tricornutum CCAP 1055/1]	1.74e-18	4616	0.363	5.75	MEMBRANE	6	6
4976	0.980405	1.05536	1.76563	1.99519	1.59951	protein	1.13e-64	4976	-0.156	5.35	SOLUBLE	0	1
5357	-1.16052	0.454357	2.15115	1.6009	1.32039	---NA---		5357	-0.358	4.4	SOLUBLE	0	0
5371	0.369311	0.294281	0.427233	0.490898	0.260507	predicted protein [Phaeodactylum tricornutum CCAP 1055/1]	1.49e-180	5371	-0.301	5.27	SOLUBLE	0	0
5425	-0.840329	1.0344	1.66798	1.23247	0.928323	---NA---		5425	-0.339	4.28	MEMBRANE	1	1
5479	-1.407	1.1654	2.16668	1.98154	1.21541	---NA---		5479	-0.596	4.79	SOLUBLE	0	0
5734	0.897997	0.723964	1.70123	2.05106	1.51147	predicted protein [Phaeodactylum tricornutum CCAP 1055/1]	3.57e-20	5734	-0.069	6.92	SOLUBLE	0	0
5769	0.0087265	-0.180947	0.529864	0.559484	0.439311	---NA---		5769	-0.494	4.09	MEMBRANE	1	1
5801	0.0777035	0.128662	0.419857	0.726826	0.40107	---NA---		5801	-0.505	4.71	SOLUBLE	0	0
5812	0.391195	0.0238135	0.639562	1.12514	0.22456	---NA---		5812	0.01	5.31	SOLUBLE	0	1
5880	-0.0956885	-0.122664	1.29927	1.83035	0.257541	---NA---		5880	-0.253	5.3	SOLUBLE	0	0
6121	0.125457	0.032036	0.441186	0.499125	0.382101	predicted protein [Phaeodactylum tricornutum CCAP 1055/1]	7.81e-71	6121	-0.446	5.43	SOLUBLE	0	0
6422	0.096318	-0.0295275	1.02379	1.21951	0.311066	predicted protein [Phaeodactylum tricornutum CCAP 1055/1]	9.89e-44	6422	-0.105	5.48	MEMBRANE	3	1
6693	0.482637	0.255442	0.681479	0.883468	0.48233	predicted protein [Phaeodactylum tricornutum CCAP 1055/1]	2.32e-47	6693	-0.353	4.37	SOLUBLE	0	0
6723	0.215018	0.0936355	0.81338	1.21322	0.181928	---NA---		6723	-0.75	5.33	SOLUBLE	0	0
6729	0.113183	0.160293	0.970587	1.01862	0.934177	---NA---		6729	0.158	7.3	MEMBRANE	7	5
6743	0.212087	0.03581	0.477699	0.345199	0.262804	expressed protein [Chlorella variabilis]	1.41e-07	6743	-0.376	6.38	MEMBRANE	1	1
7017	-0.631172	1.11865	2.3065	1.88585	1.68685	---NA---		7017	-0.343	4.67	MEMBRANE	2	0
7375	0.210843	0.133067	0.698176	0.666999	0.145937	---NA---		7375	-0.524	6.33	SOLUBLE	0	0
7539	-0.276041	-0.430952	0.380979	0.618093	0.341362	predicted protein [Phaeodactylum tricornutum CCAP 1055/1]	0	7539	-0.233	4.95	SOLUBLE	0	0
7727	-0.219734	-0.356167	0.220673	0.121527	-0.256663	---NA---		7727	-0.044	5.54	SOLUBLE	0	0
7846	0.068974	0.381586	0.641893	0.895084	0.405469	predicted protein [Micromonas sp. RCC299]	1.48e-18	7846	-0.182	4.77	MEMBRANE	4	4
8086	0.708656	1.35085	2.90474	2.7886	2.7302	---NA---		8086	-0.416	4.01	MEMBRANE	1	0
8147	-0.877551	-0.100167	1.17173	0.794048	0.316814	---NA---		8147	-0.243	5.29	MEMBRANE	2	0
8217	-1.4942	-0.196212	0.659962	0.302036	-0.050668	---NA---		8217	-0.542	4.4	MEMBRANE	1	0
8219	-2.34637	0.263072	1.43561	0.996776	0.893972	---NA---		8219	-0.568	4.44	SOLUBLE	0	0
8227	0.323857	0.0017885	0.788779	0.735075	0.189251	predicted protein [Phaeodactylum tricornutum CCAP 1055/1]	3.26e-81	8227	0.473	8.4	MEMBRANE	8	7
8273	1.96988	0.725452	4.30477	4.19954	3.55977	hypothetical protein wcw_0982 [Waddlia chondrophila WSU 86-1044]	2.03e-66	8273	-0.182	4.58	SOLUBLE	0	0
8537	-0.370405	-0.804736	0.361174	0.865351	0.339338	peptidase m50	1.78e-76	8537	0.224	8.47	MEMBRANE	7	8
8769	-0.936387	-0.232632	0.637695	0.371999	0.086905	---NA---		8769	-0.964	6.54	SOLUBLE	0	0
8836	0.561681	0.301458	1.26981	1.05288	0.998491	predicted protein [Phaeodactylum tricornutum CCAP 1055/1]	2.44e-09	8836	-0.471	7.03	SOLUBLE	0	0
9381	-0.255319	-0.155114	0.276319	0.51432	-0.077929	---NA---		9381	-0.828	9.21	SOLUBLE	0	0
9552	-1.09029	-0.09083	0.832635	0.393515	0.196385	---NA---		9552	-0.569	4.74	MEMBRANE	1	0
9555	-1.80371	-0.142017	1.07635	0.710352	0.463331	---NA---		9555	-0.356	5.35	SOLUBLE	0	0
9558	-2.21852	0.579839	1.06667	0.65999	0.534371	---NA---		9558	-0.565	4.12	MEMBRANE	1	0
9587	-0.0441255	-0.424982	0.788276	0.883355	0.670847	---NA---		9587	-0.575	5.27	SOLUBLE	0	1
9874	0.576305	0.198694	0.714971	0.816933	0.268058	---NA---		9874	-0.71	5.61	SOLUBLE	0	0
10018	-0.0920605	0.162304	0.567005	0.181927	-0.0165605	---NA---		10018	-0.329	9.75	SOLUBLE	0	0
10425	1.09027	0.56777	1.84702	1.6571	1.55195	protein	8.89e-15	10425	-0.279	5.62	SOLUBLE	0	0
10458	1.22559	0.551948	2.97276	2.94231	2.16058	---NA---		10458	-0.082	3.85	MEMBRANE	2	0
10460	0.211146	0.304542	1.04879	0.725935	0.027673	---NA---		10460	0.026	4.84	MEMBRANE	1	0
10510	-0.250443	-0.292437	0.164988	0.527605	-0.532316	---NA---		10510	-0.677	4.09	SOLUBLE	0	0
10521	0.634905	0.113491	0.672728	1.37531	0.540429	---NA---		10521	0.014	3.74	MEMBRANE	1	0
10525	0.021994	0.081223	1.35047	0.958678	0.82095	---NA---		10525	-0.715	5.42	SOLUBLE	0	0
10732	0.783525	0.843185	1.40279	2.036	1.12378	predicted protein [Phaeodactylum tricornutum CCAP 1055/1]	1.23e-62	10732	-0.521	4.98	MEMBRANE	3	0
10823	-0.107223	-0.07654	0.52371	0.91268	0.440823	hypothetical protein [Monosiga brevicollis MX1]	2.55e-08	10823	-0.035	4.05	SOLUBLE	0	0
10842	-0.0627225	0.015536	0.635236	0.823261	0.511943	protein	2.77e-101	10842	-0.151	4.09	SOLUBLE	0	0
11024	0.0262255	0.208499	1.38536	1.17756	0.48317	---NA---		11024	-0.488	10	SOLUBLE	0	0
11048	1.33746	1.39163	3.65263	3.06077	2.96159	---NA---		11048	-0.553	8.51	MEMBRANE	5	5
11093	1.17621	0.782628	1.60039	1.70901	0.94516	xylosidase arabinosidase	3.98e-82	11093	-0.434	5.86	SOLUBLE	0	0
11133	-0.323768	-0.0165435	0.654462	0.807389	0.440045	---NA---		11133	-0.12	4.78	MEMBRANE	1	1
11150	0.585334	1.07888	3.40355	3.17682	2.67329	protein	1.01e-09	11150	-0.672	5.78	SOLUBLE	0	0
11167	-0.2996	-0.115768	0.40375	0.318374	0.0219405	s8a subfamily	4.19e-45	11167	-0.361	4.78	SOLUBLE	0	0
11499	0.0001625	0.986202	2.98742	2.42771	2.29221	---NA---		11499	-0.899	4.65	SOLUBLE	0	0
11500	-0.877947	-0.682922	1.03872	0.766898	0.578911	hypothetical protein TcasGA2_TC005222 [Tribolium castaneum]	1.31e-09	11500	-0.16	4.55	SOLUBLE	0	0
11641	-1.20654	0.202024	0.922723	0.452357	0.220699	conserved uncharacterized protein	4.73e-105	11641	-0.423	4.62	SOLUBLE	0	0
12084	-0.233009	-0.360976	0.124264	0.371215	-0.206012	---NA---		12084	-0.772	4.71	SOLUBLE	0	0
12189	0.664754	0.941475	1.22504	1.0991	0.571543	---NA---		12189	0.361	4.72	MEMBRANE	9	7
20576	0.223229	0.146926	0.644463	1.41105	0.192579	---NA---		20576	-0.242	4.7	SOLUBLE	0	0
20577	0.174491	0.491459	1.43729	1.70034	0.820956	---NA---		20577	-0.61	4.12	SOLUBLE	0	0
20584	0.530087	0.176328	0.642626	1.08919	0.616384	hydrolase acyltransferase (alpha beta hydrolase superfamily	8.68e-67	20584	0.381	4.49	MEMBRANE	4	5
20611	0.097505	0.0769235	0.416981	0.554534	0.226669	tpr repeat-containing protein	1.57e-09	20611	-0.46	8.87	SOLUBLE	0	0
20654	-0.62961	-0.0544515	0.755182	0.730714	0.012708	hypothetical protein CHLNCDRAFT_138305 [Chlorella variabilis]	3.31e-11	20654	-0.433	5.14	SOLUBLE	0	0
20773	-0.171314	-0.333262	0.376779	0.69065	-0.098502	predicted protein [Phaeodactylum tricornutum CCAP 1055/1]	1.44e-113	20773	-0.454	6.26	SOLUBLE	0	0
20786	0.333227	0.126467	0.822962	0.769057	0.285732	peptidase m4 thermolysin	1.01e-22	20786	-0.454	4.16	MEMBRANE	1	1
20812	0.227558	0.415181	0.989652	1.66682	0.875395	protein	3.54e-54	20812	-0.102	4.99	SOLUBLE	0	0
20868	0.128174	0.029266	1.26904	1.10938	0.627427	s2 self-incompatibility locus-linked pollen protein	3.96e-23	20868	-0.391	4.87	MEMBRANE	7	6
20881	0.510974	0.0838995	0.425192	0.618919	0.115264	predicted protein [Phaeodactylum tricornutum CCAP 1055/1]	1.11e-29	20881	-0.014	6.35	MEMBRANE	1	1
20891	2.61694	2.00202	4.27771	3.94973	3.89732	---NA---		20891	-0.068	5.65	MEMBRANE	6	5
20920	0.078427	-0.344429	0.235575	0.658279	0.135377	peptidase m50	1.82e-99	20920	-0.232	4.49	MEMBRANE	5	5
20922	-0.097599	-0.206892	0.625797	0.872707	0.0883145	predicted protein [Phaeodactylum tricornutum CCAP 1055/1]	0	20922	-0.355	6.02	SOLUBLE	0	0
21085	-0.0620365	-0.131827	1.08404	0.698516	0.457853	alkaline phosphatase	7.62e-13	21085	-0.511	4.34	MEMBRANE	1	0
21216	0.629507	0.661983	2.0106	1.85011	1.15145	---NA---		21216	-0.309	6.03	SOLUBLE	0	0
21237	-2.26389	-0.219103	1.35747	0.836485	0.786493	---NA---		21237	-0.57	8.49	SOLUBLE	0	0
21306	0.810396	0.291736	1.48794	1.39862	1.09645	protein	6.09e-25	21306	-0.203	3.65	MEMBRANE	2	0
21333	0.306561	0.0769495	0.120666	0.561545	0.046782	hypothetical protein CHLNCDRAFT_138305 [Chlorella variabilis]	2.88e-11	21333	-0.478	5.03	SOLUBLE	0	0
21341	0.103399	-0.188163	0.750351	1.04724	0.692265	protein	1.73e-39	21341	-0.112	4.42	MEMBRANE	2	0
21400	-0.030961	-0.262444	0.551506	0.423441	-0.0375075	predicted protein [Phaeodactylum tricornutum CCAP 1055/1]	4.45e-32	21400	-0.842	6.57	MEMBRANE	4	3
21403	-0.282897	-0.288118	0.182461	0.255749	-0.42075	protein	1.04e-36	21403	-0.397	5.24	SOLUBLE	0	0
21557	-0.63412	-0.203159	0.920371	0.520363	0.0516825	predicted protein [Phaeodactylum tricornutum CCAP 1055/1]	1.05e-59	21557	-0.465	4.53	SOLUBLE	0	0
21559	0.113574	0.12871	1.11733	0.735443	0.559818	predicted protein [Phaeodactylum tricornutum CCAP 1055/1]	2.03e-19	21559	-0.97	6.73	MEMBRANE	1	0
21584	-0.137074	-0.163477	0.77322	0.628126	0.410534	---NA---		21584	-0.575	4.14	MEMBRANE	1	0
21586	-0.282313	-0.615652	0.956051	0.540961	0.336916	hypothetical protein lpp0257 [Legionella pneumophila str. Paris]	7.31e-07	21586	-0.512	4.03	MEMBRANE	1	0
21590	-0.460687	-0.231156	0.817824	0.593282	0.188533	---NA---		21590	-0.199	4.01	MEMBRANE	2	1
21595	1.88259	0.844448	2.55531	2.46468	2.23276	---NA---		21595	-0.111	4.29	MEMBRANE	3	0
21636	-1.68474	-0.251771	1.18791	0.676241	0.518318	endonuclease i	3.17e-15	21636	-0.344	3.91	MEMBRANE	1	1
21653	-0.163696	0.264268	0.735243	0.692152	0.20103	---NA---		21653	-0.221	4.4	MEMBRANE	1	2
21656	-0.416212	-0.44647	0.995685	0.466085	0.299428	protein	1.4e-35	21656	-1.055	6.88	SOLUBLE	0	0
21726	0.595068	0.451089	1.23352	0.900009	0.740676	protein	2.56e-46	21726	0.132	4.63	MEMBRANE	3	2
21779	0.492411	0.531127	0.800987	0.749421	0.492262	predicted protein [Phaeodactylum tricornutum CCAP 1055/1]	1.18e-35	21779	-0.315	4.52	MEMBRANE	2	1
21806	0.0030825	0.13066	0.747307	0.572622	0.467465	---NA---		21806	-0.701	11.01	SOLUBLE	0	1
21827	0.24767	0.276801	0.568701	0.678114	0.50003	predicted protein [Phaeodactylum tricornutum CCAP 1055/1]	8.75e-24	21827	-0.402	8.16	SOLUBLE	0	0
21844	1.18035	1.2658	1.76222	2.04862	1.48153	---NA---		21844	0.489	4.46	MEMBRANE	7	6
21880	-2.15413	0.559697	0.99768	0.620858	0.336308	---NA---		21880	-0.438	6.12	MEMBRANE	2	1
21897	-0.061265	0.017265	0.470065	0.528815	0.38643	---NA---		21897	-0.216	5.14	MEMBRANE	1	1
21914	0.24426	0.173997	0.525923	1.0316	0.413482	predicted protein [Phaeodactylum tricornutum CCAP 1055/1]	1.54e-31	21914	-0.018	7.03	MEMBRANE	4	4
21923	0.866136	0.287494	0.857725	1.07551	0.546905	---NA---		21923	-0.76	7.21	SOLUBLE	0	0
21927	-0.165625	-0.252578	0.578729	0.48457	-0.262775	protein	9.06e-28	21927	-0.935	6.18	SOLUBLE	0	0
21954	0.165633	0.133854	1.07094	0.859485	0.345523	phosphoribosylglycinamide synthetase family protein	1.17e-16	21954	-0.269	5.38	SOLUBLE	0	0
22062	1.10481	0.831285	2.44548	2.08253	1.99925	---NA---		22062	-0.845	5.35	SOLUBLE	0	0
22070	-0.400358	-0.13082	0.54614	0.469852	0.364347	predicted protein [Phaeodactylum tricornutum CCAP 1055/1]	1.57e-40	22070	-0.27	8.64	MEMBRANE	7	5
22183	-0.082783	-0.57853	0.700515	0.503432	0.065041	predicted protein [Phaeodactylum tricornutum CCAP 1055/1]	2.66e-25	22183	-0.983	8.28	SOLUBLE	0	0
22218	-0.009836	0.0808655	0.88141	0.861379	0.242778	predicted protein [Phaeodactylum tricornutum CCAP 1055/1]	4.47e-08	22218	-0.608	5.15	SOLUBLE	0	0
22220	-1.80375	0.0702435	1.61862	1.30943	0.974477	predicted protein [Phaeodactylum tricornutum CCAP 1055/1]	9.17e-07	22220	-0.652	4.47	SOLUBLE	0	0
22246	0.144407	0.171899	0.692192	1.02151	0.650145	---NA---		22246	-0.293	4.25	SOLUBLE	0	0
22291	-0.036495	-0.193559	0.246464	0.0689705	-0.0280095	---NA---		22291	-0.799	4.2	SOLUBLE	0	0
22304	0.975866	0.359816	2.14989	1.88502	1.57276	---NA---		22304	-0.696	6.77	SOLUBLE	0	0
22338	-1.11639	0.351052	1.34346	1.01492	0.505785	---NA---		22338	-0.077	5.65	MEMBRANE	1	2
22391	-1.802	-0.342916	0.852546	0.265748	0.0755125	predicted protein [Phaeodactylum tricornutum CCAP 1055/1]	4.12e-47	22391	-0.682	5.36	SOLUBLE	0	0
22407	0.126197	0.144072	0.605368	0.522993	0.336287	predicted protein [Phaeodactylum tricornutum CCAP 1055/1]	8.4e-21	22407	-0.858	7.33	SOLUBLE	0	0
22601	0.3241	0.193735	0.653277	0.923211	0.449412	protein	1.66e-18	22601	0.099	8.33	SOLUBLE	0	5
22630	1.11946	0.225067	1.29	1.40477	0.998587	---NA---		22630	-0.729	10.82	MEMBRANE	1	1
22631	1.22735	0.701938	2.84506	2.71593	2.15092	---NA---		22631	-0.531	4.44	SOLUBLE	0	0
22663	0.176752	-0.128218	0.21678	0.27339	-0.106566	protein	1.92e-60	22663	-0.61	6	MEMBRANE	1	1
22688	-0.122555	0.040549	0.121081	0.134217	-0.113265	---NA---		22688	-0.406	5.33	SOLUBLE	0	0
22701	-1.08284	0.808376	2.40759	2.11606	1.87863	---NA---		22701	-0.306	6.34	MEMBRANE	2	0
22782	0.087416	0.240169	0.447169	0.46706	0.385207	---NA---		22782	-0.696	3.9	SOLUBLE	0	0
22953	-0.037364	0.059789	0.799952	0.562757	0.433015	predicted protein [Phaeodactylum tricornutum CCAP 1055/1]	1.38e-18	22953	-0.139	4.67	MEMBRANE	4	5
22957	0.070364	-0.363802	0.466102	0.866399	0.269793	predicted protein [Phaeodactylum tricornutum CCAP 1055/1]	8.36e-20	22957	-0.389	5.46	MEMBRANE	1	1
22960	-0.0752625	0.210574	1.01379	0.809369	0.534564	---NA---		22960	-0.145	3.42	SOLUBLE	0	0
23066	0.268435	0.096984	1.09164	0.702746	0.249781	---NA---		23066	-0.372	4.28	MEMBRANE	1	1
23083	-0.067517	-0.420386	0.116988	0.042829	-0.135922	---NA---		23083	-0.48	6.14	MEMBRANE	1	1
23113	-0.0480425	-0.229305	0.412465	0.478496	0.173961	---NA---		23113	-0.508	5.28	MEMBRANE	1	1
23350	-0.137253	-0.218227	0.214371	0.392404	0.150802	lectin domain-containing protein	4.56e-71	23350	-0.372	4.4	SOLUBLE	0	0
23376	0.527915	0.16547	0.490605	0.750205	0.338582	---NA---		23376	-0.759	11.21	SOLUBLE	0	0
23483	0.454415	-0.202025	0.523615	0.604413	0.398904	protein	2.1e-33	23483	-0.368	5.99	SOLUBLE	0	0
23510	-0.0925835	0.064537	1.17799	1.11606	0.568218	secreted protein	1.03e-17	23510	-0.141	4.01	MEMBRANE	2	0
23544	-0.008781	0.0601175	0.680391	0.867225	0.284876	---NA---		23544	-0.739	7.12	SOLUBLE	0	0
23556	0.212155	0.160187	0.646305	0.737376	0.568701	---NA---		23556	-0.534	4.13	MEMBRANE	1	0
23576	-0.139154	-0.154002	1.41949	1.05672	0.731394	protein	1.39e-38	23576	-0.995	6.71	SOLUBLE	0	0
23624	-0.2784	0.043932	0.478394	0.34219	-0.018866	---NA---		23624	-0.737	6.77	SOLUBLE	0	0
23668	-0.409772	-0.224319	0.191797	0.438582	0.134797	predicted protein [Phaeodactylum tricornutum CCAP 1055/1]	8.24e-28	23668	-0.149	3.88	MEMBRANE	1	0
23684	-0.236783	-0.300409	0.647756	0.736	0.436224	---NA---		23684	-0.435	5.28	SOLUBLE	0	0
23694	0.404353	0.337624	0.833858	0.919466	0.77554	---NA---		23694	-0.318	5.14	MEMBRANE	1	1
23757	1.11702	1.84077	3.81926	3.40877	3.1875	---NA---		23757	-0.827	5.72	SOLUBLE	0	0
23770	-0.188148	0.052992	1.27459	0.840972	0.405313	predicted protein [Phaeodactylum tricornutum CCAP 1055/1]	3.76e-20	23770	-0.752	4.75	SOLUBLE	0	0
23778	-0.827017	0.311773	0.997164	0.558443	0.385567	---NA---		23778	-0.567	4.12	MEMBRANE	2	0
23782	-0.0455285	0.0051155	0.346669	0.492287	0.0142875	protein	1.73e-123	23782	0.38	6.85	MEMBRANE	11	10
23788	-0.0355845	-0.235179	0.332266	0.276267	0.178532	protein	1.25e-41	23788	-0.805	10.18	SOLUBLE	0	0
23796	0.665389	0.513625	1.58814	1.30435	1.15972	protein	1.86e-31	23796	0.201	4.43	MEMBRANE	5	5
23890	0.355861	0.0868035	0.73422	0.865923	0.39666	nad-dependent epimerase dehydratase	2.68e-24	23890	-0.361	6.45	SOLUBLE	0	0
23938	0.372777	0.131426	0.287631	0.493956	0.217822	protein	5.23e-32	23938	-0.637	7.11	SOLUBLE	0	0
23973	0.13238	-0.022663	0.756896	0.99566	0.432771	bt1 transmembrane domain-containing	9.45e-59	23973	0.403	4.41	MEMBRANE	13	13
23975	-0.098274	0.139646	1.17587	0.608768	0.512117	---NA---		23975	-0.454	4.86	SOLUBLE	0	0
24007	-0.119076	0.097686	0.875616	1.06239	0.203073	predicted protein [Phaeodactylum tricornutum CCAP 1055/1]	1.05e-32	24007	-0.562	7.5	SOLUBLE	0	0
24028	-1.1802	0.480585	1.03251	0.582188	0.48576	---NA---		24028	-0.338	3.96	MEMBRANE	1	1
24067	0.332904	-0.0228785	0.569465	0.545848	0.181466	---NA---		24067	-0.602	4.5	MEMBRANE	2	0
24124	0.175145	0.133869	0.644275	0.771289	0.313435	predicted protein [Phaeodactylum tricornutum CCAP 1055/1]	1.18e-76	24124	-0.394	4.77	MEMBRANE	1	1
24153	0.354492	-0.0555455	1.22989	1.17668	0.888931	---NA---		24153	-0.31	4.06	MEMBRANE	1	1
24165	0.0159575	-0.515768	1.18396	0.807174	0.748653	---NA---		24165	-0.837	8.07	SOLUBLE	0	0
24243	-0.522806	-0.264267	1.01571	0.876037	-0.266824	---NA---		24243	-0.639	7.04	SOLUBLE	0	0
24258	0.0939215	0.123924	0.554429	0.368654	0.0729865	protein	5.53e-51	24258	-0.559	7.87	SOLUBLE	0	0
24273	0.457583	-0.369908	0.853369	0.825737	0.340131	---NA---		24273	-0.752	6.13	SOLUBLE	0	0
24284	0.571581	0.613606	0.966839	0.821623	0.775469	---NA---		24284	-1.025	12.4	SOLUBLE	0	0
24312	3.11889	1.74005	4.55879	4.94786	3.91589	---NA---		24312	0.465	3.57	MEMBRANE	2	1
24322	-0.254468	-0.797884	0.50864	0.506847	-0.043725	---NA---		24322	-0.253	3.93	MEMBRANE	1	1
24379	-0.151585	-0.305308	0.439972	0.758359	-0.086605	predicted protein [Phaeodactylum tricornutum CCAP 1055/1]	8.16e-104	24379	-0.411	7.37	SOLUBLE	0	0
24511	-0.166805	0.115616	0.801208	1.09395	0.655404	---NA---		24511	-0.249	4.62	SOLUBLE	0	0
24561	-1.27817	0.120117	1.37499	0.741368	0.634329	predicted protein [Phaeodactylum tricornutum CCAP 1055/1]	1.87e-09	24561	-0.403	6.29	MEMBRANE	1	1
24591	0.406066	-0.15093	0.972861	1.10874	0.561266	---NA---		24591	-0.139	4.07	SOLUBLE	0	0
24597	1.05464	1.87466	3.44959	3.22228	2.88108	---NA---		24597	-0.463	10.04	SOLUBLE	0	0
24657	-0.0622015	0.474487	1.27302	0.998831	0.817925	---NA---		24657	-0.557	4.64	SOLUBLE	0	0
24698	-2.66098	-0.123249	1.00382	0.532709	0.275773	---NA---		24698	-0.531	4.39	MEMBRANE	1	1
24699	-0.725606	0.344985	2.20433	2.13152	1.6119	---NA---		24699	-0.748	9.61	SOLUBLE	0	0
24720	-0.182403	-0.211942	0.435717	0.604871	-0.059132	predicted protein [Phaeodactylum tricornutum CCAP 1055/1]	1.21e-17	24720	0.097	9.54	MEMBRANE	4	2
24818	0.238746	-0.176195	0.596941	0.544971	0.013612	endonuclease i	4.15e-19	24818	-0.225	3.94	SOLUBLE	0	0
24900	0.05027	-0.124948	0.59662	0.587837	0.274221	---NA---		24900	-0.815	6.06	MEMBRANE	1	0
25038	2.51956	1.19028	3.96422	3.53056	3.2627	predicted protein [Phaeodactylum tricornutum CCAP 1055/1]	1.22e-44	25038	-0.629	6.88	SOLUBLE	0	0
25141	0.0393915	0.146103	1.03021	0.908767	0.57919	protein	1.07e-21	25141	-0.699	9.97	SOLUBLE	0	0
25156	1.4457	1.23854	2.08287	1.78522	1.35854	---NA---		25156	0.126	3.63	MEMBRANE	2	0
25164	0.253827	-0.063595	0.411084	0.386143	0.244699	hypothetical protein Amuc_0758 [Akkermansia muciniphila ATCC BAA-835]	3.16e-26	25164	-0.434	6.72	SOLUBLE	0	1
25218	0.0764585	-0.170623	0.785089	1.09086	-0.200593	---NA---		25218	-0.925	6.84	SOLUBLE	0	0
25325	0.358231	0.207239	0.520221	1.02804	0.299861	aaap amino acid permease	5.79e-08	25325	0.511	4.56	MEMBRANE	13	10
25391	-0.172628	-0.0898555	0.153309	0.286528	-0.20962	predicted protein [Phaeodactylum tricornutum CCAP 1055/1]	1.03e-12	25391	-0.451	6.09	SOLUBLE	0	0
25488	-0.067667	-0.14092	0.354167	0.674639	-0.081046	utp--glucose-1-phosphate uridylyltransferase	0	25488	-0.296	4.95	SOLUBLE	0	0
25508	-0.0600045	-0.062615	0.233953	0.436518	0.208247	predicted protein [Phaeodactylum tricornutum CCAP 1055/1]	4.6e-65	25508	-0.398	6.35	MEMBRANE	1	0
25528	0.289335	0.025339	1.3439	1.59231	0.078836	---NA---		25528	-0.362	6.95	SOLUBLE	0	0
25618	-3.00012	-0.396245	0.922928	0.428283	0.19574	---NA---		25618	-0.888	8.28	SOLUBLE	0	0
25695	0.629133	0.129259	0.699767	0.701611	0.617708	protein	1.16e-24	25695	-0.469	6.25	MEMBRANE	2	1
25736	0.53811	0.320995	1.21745	1.27392	1.0915	---NA---		25736	-0.511	5.53	MEMBRANE	2	1
25748	-0.325849	-0.428557	0.382456	0.609828	0.200327	isopenicillin n-epimerase	2.67e-78	25748	-0.285	6.29	SOLUBLE	0	0
25806	0.140398	-0.067418	0.837043	0.508377	0.171668	---NA---		25806	-0.24	4.04	MEMBRANE	2	0
25814	1.3884	1.12654	3.37709	2.96296	2.48059	---NA---		25814	-0.474	9.09	SOLUBLE	0	0
25838	2.04404	1.89483	3.94977	3.49911	3.29497	---NA---		25838	-0.099	3.91	SOLUBLE	0	0
25913	-0.415067	0.825155	2.53487	2.11834	1.8829	---NA---		25913	-0.563	4.66	MEMBRANE	1	0
25921	2.08281	1.24521	3.63885	4.05947	3.3224	---NA---		25921	-0.552	9.93	SOLUBLE	0	0
33466	-0.0372045	-0.441545	0.987838	1.91123	0.508812	membrane protein	6.65e-61	33466	0.91	10.79	MEMBRANE	4	3
34094	0.268643	0.214283	1.2244	1.47507	1.12236	carbonic anhydrase	7.16e-89	34094	-0.479	4.28	SOLUBLE	0	0
35624	0.369152	-0.203214	0.588988	1.32311	0.51858	glyoxalase bleomycin resistance protein dioxygenase	2.69e-66	35624	-0.261	7.06	SOLUBLE	0	0
260761	1.4145	0.627204	2.49421	2.27541	1.73758	helicase domain protein	1.22e-41	260761	-0.878	9.74	SOLUBLE	0	0
261437	0.038304	0.239201	1.97005	1.63552	1.02276	---NA---		261437	-0.042	3.78	SOLUBLE	0	0
262296	0.148707	-0.265813	0.703364	1.22698	0.591279	hypothetical protein CYA_2175 [Synechococcus sp. JA-3-3Ab]	1.57e-25	262296	-0.226	8.71	SOLUBLE	0	0
262378	-0.312711	0.28839	2.5107	2.39391	1.27873	frustulin 5	2.07e-15	262378	-0.45	4.19	SOLUBLE	0	0
262644	0.0020775	0.234695	0.972949	1.10344	0.407768	peritrophic matrix protein 14	1.71e-07	262644	-0.348	3.87	SOLUBLE	0	1
263228	-0.078035	-0.168784	0.739211	0.687094	0.367077	isoform b	2.12e-114	263228	-0.453	6.98	SOLUBLE	0	0
264048	-2.66161	-0.581524	1.15919	0.372037	-0.264855	---NA---		264048	-0.336	4.12	SOLUBLE	0	0
264145	0.51056	0.354202	0.594611	0.686797	0.57735	protein	5.86e-13	264145	-0.834	8.45	SOLUBLE	0	0
264587	0.908541	0.995223	1.63724	1.56641	1.34774	predicted protein [Phaeodactylum tricornutum CCAP 1055/1]	6.6e-11	264587	-0.418	8.6	SOLUBLE	0	0
264670	0.565338	-0.026415	0.506377	0.872185	0.220549	bacteria-like protein	2.7e-18	264670	-0.084	8.51	SOLUBLE	0	0
264811	-0.200443	-0.092744	0.806839	1.03567	0.752852	uncharacterized protein mj1221	1.49e-72	264811	0.27	5.61	MEMBRANE	7	6
268172	-0.143777	-0.248724	0.537788	0.847394	0.300578	protein	2.34e-69	268172	0.695	5.19	MEMBRANE	5	6
268533	0.444367	0.363009	0.902807	0.99164	0.640474	---NA---		268533	-0.42	7.3	SOLUBLE	0	0
269258	-0.325786	0.02579	0.451705	0.30888	0.049855	---NA---		269258	-0.237	3.7	SOLUBLE	0	0
269653	0.44895	0.36412	0.81546	0.82052	0.745535	---NA---		269653	-1.035	6.32	SOLUBLE	0	1
270127	-0.133914	-0.68903	0.426517	0.762663	-0.557263	---NA---		270127	-0.178	4.39	SOLUBLE	0	0
1822_bd	-0.117354	-0.177783	0.851222	0.656127	0.12412	---NA---		1822_bd	-0.376	8.55	SOLUBLE	0	0
1855_bd	-0.137008	-0.159769	0.410818	0.448119	0.278795	---NA---		1855_bd	-0.135	6.33	SOLUBLE	0	0
1890_bd	0.182363	-0.078648	0.876766	0.658274	0.56767	hypothetical protein PM8797T_24796 [Planctomyces maris DSM 8797]	1.24e-25	1890_bd	-0.619	6.28	SOLUBLE	0	0
1946_bd	-0.163668	0.0411755	0.811442	0.692756	0.540702	---NA---		1946_bd	-0.812	10.6	SOLUBLE	0	0
1950_bd	0.354183	0.005699	0.616492	0.593947	0.21314	---NA---		1950_bd	-0.787	4.26	SOLUBLE	0	0
857_bd	0.456354	0.147596	0.492889	0.733998	0.324607	---NA---		857_bd	-1.237	4.91	SOLUBLE	0	0
861_bd	-0.904848	0.416744	2.26734	1.87162	1.39241	immunoglobulin i-set domain protein	1.05e-07	861_bd	-0.093	4.11	SOLUBLE	0	0
* e-value cut off E-05
** e-value cut off E-07
1 http://www.blast2go.de/b2ghome
2 http://bp.nuap.nagoya-u.ac.jp/sosui/sosuiG/sosuigsubmit.html
3 http://www.cbs.dtu.dk/services/TMHMM/

## Sheet: GO
Gene ID	Blast2GO GO categories
233
1316
1754	F:protein binding
1764	F:DNA binding; C:nucleus; F:protein binding
1976	F:heat shock protein binding
1979	F:molecular_function; F:aminoacyl-tRNA ligase activity; C:cellular_component
2154
2575	F:kinase activity; F:ATP binding
2600	F:protein binding
2647	F:chitinase activity; P:chitin catabolic process; P:cell wall macromolecule catabolic process
2804
3176
3987	F:oxidoreductase activity
4086
4182	F:zinc ion binding
4348
4385
4456
4758	F:transcription factor activity; C:nucleus; F:sequence-specific DNA binding
4765	F:RNA binding; C:nucleus; P:mRNA processing; F:nucleotide binding
4922	F:serine-type endopeptidase activity; P:proteolysis
4976
5026	C:proton-transporting ATP synthase complex, catalytic core F(1); F:hydrogen ion transporting ATP synthase activity, rotational mechanism; P:ATP synthesis coupled proton transport; F:proton-transporting ATPase activity, rotational mechanism
5144	F:electron carrier activity; F:iron-sulfur cluster binding
5357
5371
5393	F:binding
5479
5734
5801
5802	F:ATP binding; P:protein amino acid phosphorylation; F:protein serine/threonine kinase activity
5812
5880
6121
6426	F:protein binding
6537
6667	P:oxidation reduction; F:iron ion binding; F:L-ascorbic acid binding; P:carnitine biosynthetic process; F:trimethyllysine dioxygenase activity
6693	F:protein binding
6723
7037
7123	F:exonuclease activity; C:intracellular; F:nucleic acid binding
7375
7539
7727
7900	C:extracellular region
8219
8273
8769
8778	F:pyruvate dehydrogenase (acetyl-transferring) activity; C:nucleolus; P:defense response to bacterium; P:oxidation reduction; P:tricarboxylic acid cycle; C:pyruvate dehydrogenase complex; P:glycolysis; C:mitochondrial matrix; P:regulation of acetyl-CoA bi
8836
8868
9002	P:biosynthetic process; F:transferase activity
9364	F:protein binding
9381	F:DNA binding; C:nucleus
9432	C:extracellular region
9555
9587
9874
10018	F:DNA binding; C:nucleus; F:protein binding
10425	C:integral to membrane; C:membrane; P:transmembrane transport; F:ion channel activity; P:ion transport; P:transport
10510
10525	F:oxidoreductase activity; P:oxidation reduction
10811	F:poly(A)-specific ribonuclease activity; F:hydrolase activity; P:biological_process; C:cellular_component
10823	F:iron ion binding; F:oxidoreductase activity; P:oxidation reduction
10842	C:integral to membrane; F:copper ion transmembrane transporter activity; P:copper ion transport
11024	C:intracellular
11093	F:carbohydrate binding; P:cell adhesion; F:sugar binding
11138	C:nucleus
11150	C:nucleus
11167	F:metalloendopeptidase activity; P:proteolysis
11499
11500	F:protein binding
11641	F:metalloendopeptidase activity
11779	F:protein binding
12084
13089	F:ATP binding; F:ATPase activity
13117	F:GTPase activity; F:GTP binding
13343	F:ATP binding; F:ATPase activity
14030	F:protein serine/threonine kinase activity; P:serine family amino acid metabolic process; F:ATP binding; P:protein amino acid phosphorylation; F:calcium ion binding
14378	F:ATP binding; P:protein amino acid phosphorylation; F:calcium ion binding; F:protein serine/threonine kinase activity
14490	F:protein kinase activity; F:ATP binding; P:protein amino acid phosphorylation; F:protein binding
14555	F:catalytic activity; F:binding
14899	F:protein binding; F:serine-type endopeptidase activity; P:proteolysis
16344	P:carbohydrate transport; P:cation transport; C:Golgi membrane; F:sugar:hydrogen symporter activity; C:integral to membrane
16777	C:integral to membrane; F:hydrolase activity; C:membrane; F:peptidase activity
16926	P:ubiquitin-dependent protein catabolic process; P:RNA modification
17623	P:oxidation reduction; P:porphyrin biosynthetic process; F:methyltransferase activity
17860	F:hydrolase activity; F:peptidase activity
19048	F:ATP binding; P:protein amino acid phosphorylation; F:protein tyrosine kinase activity
19298	C:proton-transporting ATP synthase complex, catalytic core F(1); F:hydrogen ion transmembrane transporter activity; C:mitochondrion; P:ATP synthesis coupled proton transport
20576
20577
20611	F:protein binding
20620	C:nucleus
20654	F:metalloendopeptidase activity; P:proteolysis
20773
20812
20821	C:extracellular region
20922	C:cytoplasm; P:exocytosis; P:vesicle docking
21026	F:RNA binding; P:RNA processing
21216
21237	F:protein binding
21238	F:3-chloroallyl aldehyde dehydrogenase activity; P:lipid metabolic process; P:central nervous system development; P:epidermis development; C:cell part; P:peripheral nervous system development; F:aldehyde dehydrogenase [NAD(P)+] activity; P:cellular aldehy
21333	F:metalloendopeptidase activity; P:proteolysis
21403
21557	F:protein binding
21592	P:chitin catabolic process; F:chitin binding; F:chitinase activity; P:cell wall macromolecule catabolic process
21617	F:glycolipid 2-alpha-mannosyltransferase activity; P:protein amino acid glycosylation; C:membrane
21656
21795	C:extracellular region
21806
21827
21832	F:oxidoreductase activity
21893	F:calcium-dependent cysteine-type endopeptidase activity; C:intracellular; P:proteolysis
21923
21927	F:helicase activity; P:auxin biosynthetic process; F:DNA binding; F:hydrolase activity; F:nucleic acid binding; F:nucleotide binding; F:ATP binding; P:DNA restriction-modification system; F:endonuclease activity
21948	C:chloroplast
21954	F:catalytic activity; F:ATP binding
22008	C:cytoplasm; P:intracellular protein transport
22062
22183
22218
22220
22246
22281	F:protein binding
22291
22304
22368	C:cytosol; F:protein homodimerization activity; F:iron-sulfur cluster binding; F:nucleotide binding
22391	P:one-carbon metabolic process; F:zinc ion binding; F:carbonate dehydratase activity
22399	P:cellular process; P:lipid metabolic process; C:protein complex; F:protein binding; C:intracellular part
22407
22601	C:integral to membrane; P:G-protein coupled receptor protein signaling pathway
22631
22688	F:protein binding
22772
22782
22960
22996	F:threonine-type endopeptidase activity; C:proteasome core complex; P:proteolysis involved in cellular protein catabolic process
23350	F:binding
23376
23416	C:extracellular region
23483	F:protein binding; F:DNA binding; C:nucleus; P:DNA replication
23544
23576	F:helicase activity; P:auxin biosynthetic process; F:DNA binding; F:hydrolase activity; F:nucleic acid binding; F:nucleotide binding; F:ATP binding; P:DNA restriction-modification system; F:endonuclease activity
23624	C:extracellular region
23665	F:transcription factor activity; C:nucleus; F:sequence-specific DNA binding
23684
23757	F:ATP binding
23770	F:protein binding
23788	F:ATP binding; C:cytoplasm; P:protein folding
23813	F:protein binding
23814	F:protein binding
23890	P:cellular metabolic process; F:coenzyme binding; F:oxidoreductase activity
23938	F:helicase activity; P:auxin biosynthetic process; F:DNA binding; F:hydrolase activity; F:nucleic acid binding; F:nucleotide binding; F:ATP binding; P:DNA restriction-modification system; F:endonuclease activity
23975
24007	F:signal transducer activity; P:signal transduction; F:transcription regulator activity; P:regulation of transcription; C:nucleus
24165	F:protein binding
24207	F:binding
24243
24258	F:protein binding
24273
24284
24376	P:response to stress; F:protein binding
24379	F:protein binding; P:cell communication; F:phosphoinositide binding
24511
24591
24597
24626	F:protein binding; F:zinc ion binding
24657
24699
24818	F:peptidase activity, acting on L-amino acid peptides
25022	F:catalytic activity; P:metabolic process
25024	F:protein binding
25038
25041	F:protein binding
25042	F:catalytic activity; P:metabolic process
25075
25141	F:protein binding
25164	P:biosynthetic process; F:transferase activity; F:3-deoxy-7-phosphoheptulonate synthase activity; P:metabolic process; F:catalytic activity; P:aromatic amino acid family biosynthetic process
25218
25364	F:protein binding
25391	F:binding
25488	F:transferase activity
25528
25618
25688	F:protein binding; C:nucleus; F:transcription regulator activity; P:regulation of transcription
25748	F:catalytic activity; F:pyridoxal phosphate binding
25814
25838
25921
26063	F:protein kinase C binding; P:DNA repair; P:intracellular signaling pathway; F:receptor activity; F:receptor binding; F:methylated-DNA-[protein]-cysteine S-methyltransferase activity; F:protein phosphatase binding; C:neuronal cell body; F:kinase activity;
26212	F:protein binding; P:vesicle-mediated transport; P:intracellular protein transport; C:COPI vesicle coat; F:structural molecule activity
26473	C:membrane; F:metal ion binding; F:transferase activity, transferring phosphorus-containing groups; F:protein serine/threonine phosphatase activity; P:protein amino acid dephosphorylation; C:protein serine/threonine phosphatase complex
27556	C:spliceosomal complex; F:chromatin binding; F:protein binding; C:nuclear speck; P:anterior/posterior pattern formation; P:nuclear mRNA splicing, via spliceosome; C:chromatin
28038	F:protein binding
28209	F:structural constituent of ribosome; C:small ribosomal subunit; P:translation; P:ribosome biogenesis
30310	F:oxidoreductase activity; P:oxidation reduction
31052	F:ATP binding; P:protein amino acid phosphorylation; F:calcium ion binding; F:protein serine/threonine kinase activity
31069	P:protein amino acid phosphorylation; F:D-lactate dehydrogenase activity; C:plasma membrane; P:oxidation reduction; F:ATP binding; C:cytosol; F:protein serine/threonine kinase activity; P:pyruvate metabolic process; P:serine family amino acid metabolic pr
31382	F:iron ion binding; C:cytoplasm; P:inositol catabolic process; F:inositol oxygenase activity; P:oxidation reduction
31637	F:protein serine/threonine phosphatase activity; P:protein amino acid dephosphorylation; C:protein serine/threonine phosphatase complex; F:transporter activity; C:membrane; P:transmembrane transport
31747	F:peptide-methionine-(S)-S-oxide reductase activity; P:oxidation reduction
31762	F:acyltransferase activity
32053	C:cytoplasm; F:proline-tRNA ligase activity; P:prolyl-tRNA aminoacylation; F:ATP binding; P:arginine metabolic process; P:proline metabolic process
32468	C:cytosol; F:protein serine/threonine kinase activity; P:serine family amino acid metabolic process; F:ATP binding; P:protein amino acid phosphorylation
32480	F:binding; F:ATP-dependent DNA helicase activity; P:ncRNA processing; F:RNA-dependent ATPase activity; P:ncRNA metabolic process; P:transcription, DNA-dependent; C:replication fork
32805	F:nucleoside-triphosphatase activity; P:metabolic process; C:chloroplast; F:protein binding; F:ATP binding
32955	F:zinc ion binding; P:oxidation reduction; F:oxidoreductase activity
33407	P:two-component signal transduction system (phosphorelay); P:regulation of transcription, DNA-dependent; P:signal transduction; F:two-component sensor activity; C:protein histidine kinase complex; P:phosphorylation; F:transcription factor activity; F:sequ
33417	P:glycerol ether metabolic process; F:electron carrier activity; F:protein disulfide oxidoreductase activity; P:cell redox homeostasis
33511	F:methyltransferase activity
33696	F:zinc ion binding; F:receptor binding; P:protein ubiquitination; P:signal transduction; F:electron carrier activity
33798	F:ATP binding; P:protein amino acid phosphorylation; F:protein serine/threonine kinase activity
33946	P:DNA repair; P:regulation of transcription; C:nucleus; F:protein binding; F:zinc ion binding
34018	F:protein binding
34094
35624	C:integral to membrane; F:oxidoreductase activity, acting on single donors with incorporation of molecular oxygen, incorporation of two atoms of oxygen; C:membrane; F:transporter activity; C:plasma membrane; P:transport
35982	C:mitochondrion; P:cellular respiration; C:membrane; P:protein complex assembly
36367	F:protein binding
36605	C:plastid
36648	F:protein kinase activity; F:ATP binding; P:protein amino acid phosphorylation; F:calcium ion binding
37054	P:response to oxidative stress; F:heme binding; P:oxidation reduction; F:peroxidase activity; C:mitochondrion; P:peroxidase reaction
37615	F:catalytic activity; P:cellular metabolic process; F:coenzyme binding
37727	F:ATP binding; P:protein amino acid phosphorylation; F:protein serine/threonine kinase activity
38123	P:vacuolar transport; C:retromer complex
38360	P:proteolysis; F:cysteine-type peptidase activity
38652	F:protein binding; P:lipid metabolic process; P:intracellular signaling pathway; F:phosphoinositide phospholipase C activity; P:signal transduction
38907	P:proteolysis; F:serine-type peptidase activity
39735	F:structural constituent of ribosome; F:RNA binding; C:cytosolic large ribosomal subunit; P:translational elongation; P:ribosome biogenesis
40232	F:alpha-mannosidase activity; C:Golgi apparatus; P:root development; P:N-glycan processing; C:mitochondrion; F:calcium ion binding; C:membrane
41025	F:specific transcriptional repressor activity; P:endoderm development; F:histone deacetylase activity; F:transcription corepressor activity; P:histone H3 deacetylation; F:histone deacetylase binding; P:hippocampus development; P:positive regulation of gen
41106	C:spliceosomal complex; F:RNA binding; P:spliceosome assembly; F:protein binding
260761	F:helicase activity; P:auxin biosynthetic process; F:DNA binding; F:hydrolase activity; F:nucleic acid binding; F:nucleotide binding; F:ATP binding; P:DNA restriction-modification system; F:endonuclease activity
260816	P:response to external stimulus; P:visual perception; P:signal transduction; P:response to abiotic stimulus; P:primary metabolic process; F:diacylglycerol kinase activity; P:activation of protein kinase C activity by G-protein coupled receptor protein sig
260891	P:embryo sac egg cell differentiation; P:cell fate determination; C:nuclear speck; F:protein binding
261278	C:cytosol; P:cellular response to oxidative stress; P:response to zinc ion; P:cellular response to heat; P:cellular metabolic process; C:nucleus; F:electron carrier activity; F:protein disulfide oxidoreductase activity; P:cell redox homeostasis
261437
261623	C:membrane; F:binding; P:transmembrane transport
261895	F:chitinase activity; P:chitin catabolic process; F:cation binding
261925	F:phosphoprotein phosphatase activity; C:cell part; P:protein amino acid dephosphorylation
262034	F:allantoicase activity
262099	F:binding; P:peptidoglycan-based cell wall biogenesis; P:biosynthetic process; P:cellular metabolic process; P:alanine metabolic process; F:alanine racemase activity
262103	P:lipid metabolic process; C:intracellular; F:protein binding; F:phosphoinositide phospholipase C activity; P:signal transduction; P:intracellular signaling pathway
262127	P:metabolic process; F:acyltransferase activity
262193	P:production of miRNAs involved in gene silencing by miRNA; F:protein binding
262296	P:GPI anchor metabolic process; P:intracellular protein transport; C:intrinsic to endoplasmic reticulum membrane
262378
262644	C:extracellular region; P:chitin metabolic process; F:chitin binding
262659	F:serine-type endopeptidase activity; P:proteolysis
262719	F:signal transducer activity; P:signal transduction; P:cyclic nucleotide biosynthetic process; F:phosphorus-oxygen lyase activity; P:intracellular signaling pathway
262720	F:transferase activity; F:signal transducer activity; P:signal transduction; P:cyclic nucleotide biosynthetic process; F:phosphorus-oxygen lyase activity; P:intracellular signaling pathway
262863	P:vacuolar transport; C:cytoplasm; F:protein binding; P:cell communication; F:phosphoinositide binding
262923	P:organelle organization; P:cell cycle process; F:metalloendopeptidase activity; P:proteolysis; P:cell adhesion; F:zinc ion binding; C:membrane
262924	F:protein serine/threonine phosphatase activity; C:mitochondrion; P:protein amino acid dephosphorylation; C:protein serine/threonine phosphatase complex
262976	P:system process; F:3',5'-cyclic-nucleotide phosphodiesterase activity; F:protein domain specific binding; P:regulation of signaling pathway; C:intracellular part; C:membrane; P:purine base metabolic process; P:signal transduction
263081	F:protein binding
263215	C:extracellular region
263228	F:protein histidine kinase activity; P:primary metabolic process; F:signal transducer activity; P:cellular macromolecule metabolic process; P:phosphorylation; C:protein histidine kinase complex; P:signal transduction
263310	F:alpha-mannosidase activity; P:carbohydrate metabolic process; F:carbohydrate binding; F:zinc ion binding
263399	P:cellular process; C:cell part; F:monooxygenase activity; F:electron carrier activity; F:heme binding; P:oxidation reduction
263480	F:propionyl-CoA carboxylase activity; C:mitochondrion; P:fatty acid catabolic process; F:enzyme binding; P:isoleucine catabolic process; P:leucine catabolic process; P:valine catabolic process; F:biotin binding; F:ATP binding
263489	C:nonmotile primary cilium; P:neuron migration; P:corpus callosum morphogenesis; P:retrograde axon cargo transport; P:stem cell division; P:platelet activating factor metabolic process; P:learning or memory; P:acrosome assembly; C:growth cone; F:phosphopr
263505	F:signal transducer activity; P:signal transduction; P:cyclic nucleotide biosynthetic process; F:phosphorus-oxygen lyase activity; P:intracellular signaling pathway
263562	F:sulfotransferase activity
263866	F:transferase activity; P:cellular amino acid biosynthetic process
263936	F:serine-type endopeptidase activity; P:proteolysis
264048
264145
264206	C:cytoplasm; P:auxin biosynthetic process; F:peptidase activity; C:proteasome regulatory particle, base subcomplex; P:ubiquitin-dependent protein catabolic process; F:ATP binding; F:microtubule-severing ATPase activity; C:nucleus
264396	P:positive regulation of growth rate; P:negative regulation of vulval development; P:hermaphrodite genitalia development; P:receptor-mediated endocytosis; C:DRM complex
264451	F:protein binding
264587	F:transcription factor activity; F:sequence-specific DNA binding; F:protein dimerization activity
264631	C:cell part; F:protein binding
264670	F:oxidoreductase activity
264674	F:oxidoreductase activity, acting on paired donors, with incorporation or reduction of molecular oxygen; P:oxidation reduction; F:L-ascorbic acid binding; F:iron ion binding
264757	P:glucose metabolic process; C:cytoplasm; F:formate C-acetyltransferase activity; P:pyruvate metabolic process; P:acyl-carrier-protein biosynthetic process; P:oxygen and reactive oxygen species metabolic process; F:oxidoreductase activity; P:oxidation red
264768	C:mitochondrial inner membrane; F:protein transporter activity; P:protein transport
264808	F:oxidoreductase activity; F:iron ion binding; F:L-ascorbic acid binding; P:oxidation reduction
264815	F:binding; C:cytoplasmic part; F:metalloendopeptidase activity; P:proteolysis
264824	P:cellular metabolic process
264846	F:cysteine-type endopeptidase activity; P:proteolysis
267948	F:monooxygenase activity; P:oxidation reduction
267952	C:cell wall; P:auxin biosynthetic process; C:nucleolus; F:identical protein binding; P:cell division; F:ATP binding; F:microtubule-severing ATPase activity; P:pollen tube growth; C:spindle; C:nuclear envelope; P:pollen germination; P:response to cadmium i
267964	C:cullin-RING ubiquitin ligase complex; P:ubiquitin-dependent protein catabolic process; F:ubiquitin protein ligase binding
268040	C:intracellular; F:acid-amino acid ligase activity; P:protein modification process
268084	C:spliceosomal complex
268127	P:photosynthesis, light harvesting; C:light-harvesting complex; C:photosystem II; P:protein-chromophore linkage; F:chlorophyll binding; C:integral to membrane; C:chloroplast thylakoid membrane
268280	C:mitochondrion; P:small molecule metabolic process; P:cellular metabolic process; F:acyltransferase activity
268358	P:RNA methylation; F:RNA methyltransferase activity; P:spliceosomal snRNP assembly; F:protein binding; C:nuclear part; C:cytoplasm; F:nucleic acid binding; P:RNA capping
268533	F:chitin binding
268594	P:biosynthetic process; F:obs-aminocyclopropane-1-carboxylate synthase activity; F:pyridoxal phosphate binding; P:cellular amino acid metabolic process; F:transaminase activity
268621	P:response to cadmium ion; C:plasma membrane; F:magnesium ion binding; F:nucleotidyltransferase activity; F:phosphoglucomutase activity; C:nucleus; C:cytosol; P:starch metabolic process; P:sucrose metabolic process; P:galactose metabolic process; P:glucon
268839	F:nucleic acid binding; F:nucleotide binding
268902	F:peptidyl-prolyl cis-trans isomerase activity; P:protein folding
269017	F:heme binding; F:electron carrier activity; F:succinate dehydrogenase activity; P:oxidation reduction
269113	F:metalloendopeptidase activity; P:proteolysis
269188	C:intracellular part; F:protein binding
269258	F:aspartic-type endopeptidase activity; P:proteolysis
269412	P:cellular process; C:endoplasmic reticulum; C:Golgi apparatus; P:intracellular protein transport; F:binding
269504
269541	F:hydrolase activity; P:metabolic process
269653
270113	F:calcium ion binding; C:proteinaceous extracellular matrix; P:signal transduction
270115	C:cytoplasmic part; F:transferase activity, transferring hexosyl groups; C:intrinsic to endoplasmic reticulum membrane
270127	C:extracellular region; P:chitin metabolic process; F:chitin binding
1258_bd	F:metal ion binding; P:electron transport chain; F:electron carrier activity; F:2 iron, 2 sulfur cluster binding; C:chloroplast; P:transport; P:electron transport
1339_bd	C:photosystem I reaction center; P:photosynthesis; C:chloroplast thylakoid membrane
1822_bd	C:extracellular region
1855_bd	F:binding
1890_bd
1946_bd
1950_bd
518_bd	F:monooxygenase activity; F:electron carrier activity; F:heme binding
857_bd
861_bd
1344	C:extracellular region
1750
2574
2635	F:carboxypeptidase activity
2641	F:aminoacyl-tRNA ligase activity; F:ATP binding; C:cytoplasm; P:tRNA aminoacylation for protein translation
5425
5769	C:extracellular region; P:chitin metabolic process; F:chitin binding
6743
7122	F:protein binding
8086
8217
9552
9558
10460
10521
11133
12594	F:chitin binding
19813	F:adenosylmethionine decarboxylase activity; P:spermidine biosynthetic process; F:transferase activity; P:arginine metabolic process; P:proline metabolic process
20786	C:extracellular region
20795	C:extracellular region
20881
21085	F:catalytic activity
21152	F:protein binding; F:zinc ion binding
21308	F:protein binding; F:zinc ion binding
21559
21584
21586	C:viral capsid
21636	P:proteolysis; F:metallopeptidase activity; F:metalloendopeptidase activity; F:zinc ion binding; F:endonuclease activity; F:nuclease activity; C:extracellular region
21653
21897
22305	F:aspartic-type endopeptidase activity; P:proteolysis
22338
22630
22663	F:aspartic-type endopeptidase activity; P:proteolysis
22957
23066
23083	F:sulfotransferase activity; C:integral to membrane; P:carbohydrate biosynthetic process
23113
23556
23668
23694
24028
24124
24153	F:sugar:hydrogen symporter activity; P:phosphoenolpyruvate-dependent sugar phosphotransferase system
24322
24561	F:protein binding
24698
24900
25508
25913	F:magnesium ion binding; F:inorganic diphosphatase activity; C:cytoplasm; P:phosphate metabolic process
31451	F:structural constituent of ribosome; P:translation; C:large ribosomal subunit
31562
33209	F:protein kinase activity; P:response to brassinosteroid stimulus; F:nucleotide binding; P:cellular metabolic process; F:protein binding
33603	F:protein binding; F:zinc ion binding
34851	F:phosphatase activity; F:NAD+ kinase activity; F:calmodulin binding; P:nicotinamide metabolic process; P:nicotinate nucleotide metabolic process
34968	F:alpha-mannosidase activity; C:Golgi apparatus; P:root development; P:N-glycan processing; C:mitochondrion; F:calcium ion binding; C:membrane
260885	P:L-phenylalanine biosynthetic process; C:plastid; F:prephenate dehydratase activity; P:tryptophan biosynthetic process; P:tyrosine biosynthetic process;
262298	F:ATP binding; F:two-component sensor activity; P:signal transduction; C:membrane; P:peptidyl-histidine phosphorylation
262803	C:membrane; F:protein binding; P:vesicle-mediated transport
263115	F:kinase activity; F:receptor activity; C:membrane; F:protein binding
263461	F:methyltransferase activity; P:metabolic process
263883	C:chloroplast envelope
264730	F:adenosylmethionine decarboxylase activity; P:spermidine biosynthetic process; P:arginine metabolic process; P:proline metabolic process
268761	C:cell part; F:catalytic activity; F:protein binding
268931	F:protein binding
2319
3092	F:ion channel activity; F:voltage-gated ion channel activity; C:integral to membrane; F:inward rectifier potassium channel activity; C:membrane; P:potassium ion transport; P:ion transport; P:transport; F:zinc ion binding; C:intracellular
3323
3922
7017
8147	F:binding
8274	F:catalytic activity; P:signal transduction
10458
13920	F:receptor activity; F:polynucleotide adenylyltransferase activity; P:transcription; P:signal transduction; F:RNA binding; C:nucleus; P:RNA polyadenylation
21306	F:catalytic activity; P:carbohydrate catabolic process; F:carbohydrate binding; F:heme binding; P:oxidation reduction
21341	C:integral to membrane; F:copper ion transmembrane transporter activity; P:copper ion transport
21590
21779	F:nucleic acid binding; F:nucleotide binding
21880
22701
23510
23778
24067
24312
24894	P:system development; F:protein binding
25156
25695	F:transferase activity, transferring glycosyl groups
25736
25806
25897	F:carbohydrate binding; C:cell surface; C:membrane; C:extracellular region; F:protein binding; C:extrachromosomal circular DNA; C:cell wall; F:carboxypeptidase activity; P:cell adhesion
25944	F:monooxygenase activity; F:electron carrier activity; F:heme binding; P:oxidation reduction
30804	F:adenosylmethionine decarboxylase activity; P:spermidine biosynthetic process; P:arginine metabolic process; P:proline metabolic process
32816	C:integral to membrane
33915	P:cellular process; C:mitochondrion; F:binding; P:transmembrane transport; C:mitochondrial inner membrane
261064	P:signal transduction; F:transferase activity, transferring phosphorus-containing groups; F:two-component response regulator activity; P:two-component signal transduction system (phosphorelay); F:protein binding
262332	C:membrane
263193	F:protein dimerization activity; P:protein amino acid glycosylation; F:mannosyltransferase activity; C:endoplasmic reticulum; C:nucleus; C:alpha-1,6-mannosyltransferase complex
263268	F:metalloendopeptidase activity; P:proteolysis; P:cell adhesion; F:zinc ion binding; C:membrane
264492	P:response to stimulus; F:cysteine-type endopeptidase activity; P:proteolysis
264656	F:serine-type endopeptidase activity; P:proteolysis
858_bd
6422
10732
21595	F:protein binding
21726
25050	C:nucleus; C:cytosol; F:ARF GTPase activator activity; F:zinc ion binding; P:regulation of ARF GTPase activity
38046	F:ATP binding; C:integral to membrane; P:transmembrane transport; F:ATPase activity
263945	C:intracellular membrane-bounded organelle; C:cytoplasmic part; C:membrane; F:lysophospholipase activity; P:phosphatidylcholine metabolic process
466_bd	P:photosynthetic electron transport in cytochrome b6/f; F:oxidoreductase activity; C:cytochrome b6f complex; F:electron transporter, transferring electrons within the cyclic electron transport pathway of photosynthesis activity; P:transport; F:electron tr
1620	P:proteolysis; F:peptidase activity; F:metalloendopeptidase activity
7846	F:ionotropic glutamate receptor activity; F:extracellular-glutamate-gated ion channel activity; C:membrane
20584
21400
21914
22511	P:fatty acid biosynthetic process; F:oxidoreductase activity, acting on paired donors, with oxidation of a pair of donors resulting in the reduction of molecular oxygen to two molecules of water; P:oxidation reduction; C:integral to membrane
22953
23224	F:catalytic activity; C:membrane
24720	F:unfolded protein binding; P:protein folding; F:heat shock protein binding
32226	C:membrane; C:endoplasmic reticulum
33466	C:membrane
38331	C:membrane
261641	F:oxidoreductase activity; P:oxidation reduction; F:iron ion binding; F:electron carrier activity; C:integral to membrane; F:FAD binding
3126	F:peroxidase activity; P:response to oxidative stress; F:heme binding; P:oxidation reduction; C:endoplasmic reticulum; P:fatty acid biosynthetic process
11048
20920	P:response to abiotic stimulus; C:cell part; P:cellular process; P:cellular component organization; F:metalloendopeptidase activity; P:proteolysis
23796
260789	P:cation transport; F:cation transmembrane transporter activity; C:membrane; P:transmembrane transport
263788	C:integral to membrane; C:membrane
264004	F:hydrolase activity, acting on acid anhydrides; F:ATP binding; P:ATP biosynthetic process; C:membrane
268172	C:plasma membrane
4616
20891
37995
2145	F:triglyceride lipase activity; P:lipid metabolic process
6729	P:response to aluminum ion
7830	P:signal transduction; F:G-protein coupled receptor activity; P:G-protein coupled receptor protein signaling pathway; C:integral to membrane
8537	F:metalloendopeptidase activity; P:proteolysis
20868	F:molecular_function; P:biological_process; C:cellular_component
21844
22070	C:integral to membrane; F:protein binding
264811
4100
7839	F:G-protein coupled receptor activity; P:G-protein coupled receptor protein signaling pathway; C:integral to membrane
8227
16075	C:integral to membrane
20823	F:nucleotidyltransferase activity; P:phospholipid biosynthetic process; C:membrane
22168	C:membrane
25001	C:integral to membrane; C:membrane
30921	C:integral to membrane
262743	C:membrane
264740	F:ATP binding; F:ATPase activity
3756
12189
25852	F:aspartic-type endopeptidase activity; C:integral to membrane
263848	P:transmembrane transport; F:voltage-gated chloride channel activity; C:integral to membrane; C:cytoplasmic vesicle; P:chloride transport; F:protein binding; P:response to pH
268737	P:transmembrane transport
14028	F:substrate-specific transmembrane transporter activity; P:transmembrane transport; C:integral to membrane
22844	C:membrane
27048	P:monovalent inorganic cation transport; F:solute:hydrogen antiporter activity; P:transmembrane transport; P:metal ion transport; P:response to reactive oxygen species; P:regulation of pH; C:integral to membrane
262849	F:chromate transmembrane transporter activity; P:chromate transport
20595	F:molecular_function; C:integral to membrane; C:membrane; P:biological_process; C:cellular_component
22830	C:integral to membrane; C:membrane
23782
37974	F:substrate-specific transmembrane transporter activity; P:transmembrane transport; C:integral to membrane
261403	C:plasma membrane
262016	C:integral to membrane; C:membrane
262078	P:amino acid transport; C:membrane
263653	F:ATP binding; P:ATP biosynthetic process; P:cation transport; C:integral to membrane; F:ATPase activity
23973	F:sodium:dicarboxylate symporter activity; C:integral to membrane; C:membrane; P:dicarboxylic acid transport
25325

## Sheet: InterPro
Gene ID	Interpro Domains
233
1316
1754	Glutathione S-transferase, N-terminal| Glutathione S-transferase, C-terminal| Glutathione S-transferase, C-terminal-like| Thioredoxin fold| Thioredoxin-like fold| Glutathione S-transferase/chloride channel, C-terminal
1764	High mobility group, HMG1/HMG2| High mobility group, superfamily
1976	Heat shock protein DnaJ, N-terminal
1979	YbaK/aminoacyl-tRNA synthetase-associated domain
2154
2575	Ubiquitin interacting motif| RIO-like kinase
2600	Kelch-related
2647	TM | Glycoside hydrolase, family 19, catalytic
2804
3176
3987	FAD dependent oxidoreductase
4086	Ankyrin repeat-containing domain
4182	Zinc finger, LIM-type| Protein of unknown function DUF3633
4348
4385	SignalP
4456	unintegrated
4758	Heat shock factor (HSF)-type, DNA-binding| Winged helix-turn-helix transcription repressor DNA-binding
4765	RNA recognition motif domain| Splicing factor, CC1-like| Nucleotide-binding, alpha-beta plait
4922	Peptidase S8/S53, subtilisin/kexin/sedolisin| Galactose-binding domain-like| Peptidase S8/S53, subtilisin, active site
4976	unintegrated
5026	ATPase, F1 complex, gamma subunit
5144	Ferredoxin| Beta-grasp fold, ferredoxin-type
5357	SignalP
5371	unintegrated
5393	Armadillo-like helical| Armadillo-type fold
5479
5734	SignalP
5801
5802	Protein kinase, catalytic domain| AGC-kinase, C-terminal| Serine/threonine-protein kinase domain| Serine/threonine-protein kinase, active site| Protein kinase-like domain| Protein kinase, ATP binding site| Serine/threonine-protein kinase-like domain
5812	TM
5880
6121	Cullin repeat-like-containing domain
6426	Tetratricopeptide-like helical| Tetratricopeptide repeat
6537	SignalP | Regulator of chromosome condensation, RCC1| ChaC-like protein| Regulator of chromosome condensation/beta-lactamase-inhibitor protein II| Butirosin biosynthesis, BtrG-like
6667	Taurine catabolism dioxygenase TauD/TfdA| Trimethyllysine dioxygenase
6693	SET domain
6723
7037	NADP-dependent oxidoreductase domain
7123	Exonuclease| Ribonuclease H-like| Exonuclease, RNase T/DNA polymerase III
7375
7539
7727	unintegrated
7900	Allergen V5/Tpx-1-related| CAP domain
8219	SignalP
8273	SignalP
8769
8778	Transketolase-like, pyrimidine-binding domain| Transketolase, C-terminal| Transketolase, C-terminal/Pyruvate-ferredoxin oxidoreductase, domain II| Transketolase-like, C-terminal
8836
8868	Regulator of chromosome condensation, RCC1| Regulator of chromosome condensation/beta-lactamase-inhibitor protein II
9002	Squalene/phytoene synthase| Terpenoid synthase
9364	Armadillo| Armadillo-like helical| Armadillo-type fold
9381	High mobility group, HMG1/HMG2
9432	Allergen V5/Tpx-1-related| CAP domain
9555	CAP domain| CAP domain
9587
9874
10018	High mobility group, HMG1/HMG2| High mobility group, superfamily
10425	Domain of unknown function DUF1409| Ankyrin repeat-containing domain
10510
10525	Aldo/keto reductase, conserved site
10811	Endonuclease/exonuclease/phosphatase| Endonuclease/exonuclease/phosphatase| unintegrated
10823	Desulfoferrodoxin, ferrous iron-binding domain
10842	SignalP
11024	BRCT
11093
11138	Cyclin| Cyclin, N-terminal| Cyclin-like| Cyclin-related
11150	Cyclin| Cyclin, N-terminal| Cyclin-like| Cyclin-related
11167	Peptidase M12B, ADAM/reprolysin
11499
11500	Ankyrin repeat| Ankyrin repeat-containing domain
11641	Fibronectin type III domain| Immunoglobulin-like fold| Peptidase M4, thermolysin
11779	SET domain| Rubisco LS methyltransferase, substrate-binding domain
12084
13089	ABC transporter-like| ATPase, AAA+ type, core| ABC transporter, conserved site
13117	Protein synthesis factor, GTP-binding| Translation elongation factor EFTu/EF1A, C-terminal| Translation elongation/initiation factor/Ribosomal, beta-barrel| Translation elongation factor EF1A/initiation factor IF2gamma, C-terminal
13343	ABC transporter-like| ATPase, AAA+ type, core
14030	Protein kinase, catalytic domain| Calcium-binding EF-hand| Serine/threonine-protein kinase domain| Serine/threonine-protein kinase, active site| Protein kinase-like domain| EF-hand-like domain| Protein kinase, ATP binding site| Serine/threonine-protein ki
14378	Protein kinase, catalytic domain| Calcium-binding EF-hand| Serine/threonine-protein kinase domain| Serine/threonine-protein kinase, active site| Protein kinase-like domain| EF-hand-like domain| Serine/threonine-protein kinase-like domain| EF-Hand 1, calci
14490	Protein kinase, catalytic domain| PDZ/DHR/GLGF| Protein kinase-like domain| Protein kinase, ATP binding site| Serine/threonine-protein kinase-like domain| Calcium/calmodulin-dependent protein kinase-like| Calcium-dependent protein kinase
14555	Cobalamin (vitamin B12) biosynthesis CobW-like
14899	SignalP | PDZ/DHR/GLGF| Peptidase S1C, HrtA/DegP2/Q/S| Peptidase cysteine/serine, trypsin-like
16344	TM | Nucleotide-sugar transporter
16777	unintegrated
16926	Ubiquitin fusion degradation protein UFD1
17623	TM | Tetrapyrrole methylase| Uroporphyrin-III C-methyltransferase, C-terminal| Tetrapyrrole methylase, subdomain 2| Tetrapyrrole methylase, subdomain 1
17860	unintegrated
19048	Protein kinase, catalytic domain| Tyrosine-protein kinase, active site| Protein kinase-like domain| Serine/threonine-protein kinase-like domain| Calcium/calmodulin-dependent protein kinase-like
19298	ATPase, F1 complex, delta/epsilon subunit| ATPase, F1 complex, delta/epsilon subunit, N-terminal
20576	Ankyrin repeat-containing domain
20577
20611	Tetratricopeptide-like helical| Tetratricopeptide repeat-containing| Tetratricopeptide repeat
20620	Nucleoporin, Nup133/Nup155-like, C-terminal| Nucleoporin, Nup133/Nup155-like, N-terminal
20654	Peptidase M12B, ADAM/reprolysin
20773
20812	SignalP
20821	Allergen V5/Tpx-1-related| CAP domain
20922	Exocyst complex component Sec10
21026	SWAP/Surp| SWAP/Surp| Ubiquitin supergroup| Ubiquitin supergroup| Pre-mRNA splicing factor PRP21-like protein| unintegrated
21216	unintegrated
21237	Tetratricopeptide TPR-1| Tetratricopeptide-like helical| Tetratricopeptide repeat-containing| Tetratricopeptide repeat
21238	Aldehyde dehydrogenase NAD(P)-dependent| Aldehyde dehydrogenase domain| Aldehyde dehydrogenase, conserved site| Aldehyde/histidinol dehydrogenase| Aldehyde dehydrogenase, N-terminal| Aldehyde dehydrogenase, C-terminal
21333	Peptidase M12B, ADAM/reprolysin
21403
21557	PDZ/DHR/GLGF
21592	Carbohydrate-binding WSC
21617	Glycosyl transferase, family 15
21656
21795	Allergen V5/Tpx-1-related| CAP domain
21806	TM
21827
21832	Uncharacterised protein family UPF0029, Impact, N-terminal| Oxoglutarate/iron-dependent oxygenase
21893	Peptidase C2, calpain, catalytic domain| Peptidase C2, calpain, large subunit, domain III
21923
21927	Helicase-associated
21948	Protein of unknown function DUF179| Protein of unknown function DUF179| unintegrated
21954	ATP-grasp fold| ATP-grasp fold, subdomain 1| Phosphoribosylglycinamide synthetase, ATP-grasp (A) domain
22008	Vps16, C-terminal| Vps16, N-terminal
22062
22183
22218
22220	SignalP
22246
22281	Epidermal growth factor-like, type 3| Epidermal growth factor-like| EGF-like region, conserved site
22291	SignalP
22304
22368	ATPase-like, ParA/MinD
22391	Carbonic anhydrase, alpha-class, catalytic domain
22399	5-AMP-activated protein kinase, beta subunit, interaction domain| 5-AMP-activated protein kinase, beta subunit, interaction domain
22407
22601	unintegrated
22631
22688	WD40 repeat| WD40/YVTN repeat-like-containing domain
22772	SignalP
22782
22960	SignalP
22996	Proteasome, subunit alpha/beta
23350	Legume lectin, beta chain| Concanavalin A-like lectin/glucanase| Concanavalin A-like lectin/glucanase, subgroup| Legume lectin, beta chain, Mn/Ca-binding site
23376
23416	Allergen V5/Tpx-1-related| CAP domain
23483	BTB/POZ-like| Replication factor-A protein 1, N-terminal| BTB/POZ fold| Nucleic acid-binding, OB-fold| BTB/POZ| Nucleic acid-binding, OB-fold-like
23544	SignalP | RNA-binding protein Lupus La| TonB box, conserved site| Winged helix-turn-helix transcription repressor DNA-binding
23576	Helicase-associated
23624	Allergen V5/Tpx-1-related| CAP domain
23665	Heat shock factor (HSF)-type, DNA-binding| Winged helix-turn-helix transcription repressor DNA-binding
23684	SignalP
23757	ATPase, alpha/beta subunit, nucleotide-binding domain, active site
23770	BTB/POZ-like
23788	Chaperonin Cpn60, conserved site
23813	Proteinase inhibitor I1, Kazal
23814	Proteinase inhibitor I1, Kazal
23890	NAD-dependent epimerase/dehydratase| NAD(P)-binding domain| Short-chain dehydrogenase/reductase, conserved site
23938	Helicase-associated
23975	unintegrated
24007	PAS| Helix-loop-helix DNA-binding domain| Helix-loop-helix DNA-binding
24165	WW/Rsp5/WWP
24207	Armadillo-like helical| Armadillo-type fold
24243
24258	Ankyrin repeat| Ankyrin repeat-containing domain
24273
24284
24376	C2 calcium-dependent membrane targeting| Bacterial stress protein| C2 calcium/lipid-binding domain, CaLB| C2 membrane targeting protein
24379	Phox homologous domain
24511
24591	SignalP
24597	SignalP
24626	Zinc finger, RING-type| Zinc finger, RING/FYVE/PHD-type| Zinc finger, RING-type, conserved site| Zinc finger, C3HC4 RING-type
24657
24699	SignalP
24818	TM
25022	AMP-dependent synthetase/ligase| AMP-binding, conserved site
25024	UBX| SEP domain
25038
25041	Tetratricopeptide TPR-1| Tetratricopeptide-like helical| Tetratricopeptide repeat-containing| Tetratricopeptide repeat
25042	AMP-dependent synthetase/ligase| AMP-binding, conserved site
25075
25141	PDZ/DHR/GLGF
25164	TM
25218
25364	BTB/POZ-like| Kelch repeat type 1| BTB/POZ fold| Kelch repeat type 2| BTB/POZ| Kelch-type beta propeller
25391	Armadillo-like helical| Armadillo-type fold
25488	unintegrated
25528
25618
25688	WD40 repeat| WD40 repeat| Six-bladed beta-propeller, TolB-like| WD40 repeat-like-containing domain| WD40 repeat-like-containing domain| TUP1-like enhancer of split| WD40/YVTN repeat-like-containing domain| WD40/YVTN repeat-like-containing domain| WD40-rep
25748	Pyridoxal phosphate-dependent transferase, major region, subdomain 1| Pyridoxal phosphate-dependent transferase, major domain
25814
25838	SignalP
25921	SignalP
26063	WD40 repeat| WD40 repeat-like-containing domain| WD40/YVTN repeat-like-containing domain| WD40-repeat-containing domain| WD40 repeat, conserved site| WD40 repeat, subgroup| WD40 repeat 2| G-protein beta WD-40 repeat
26212	Clathrin/coatomer adaptor, adaptin-like, N-terminal| Coatomer, beta subunit, C-terminal| Armadillo-like helical| Armadillo-type fold| Coatomer, beta subunit
26473	Metallo-dependent phosphatase| Serine/threonine-specific protein phosphatase/bis(5-nucleosyl)-tetraphosphatase
27556	Armadillo-like helical| Splicing factor 3B subunit 1| Armadillo-type fold
28038	BTB/POZ-like| Kelch repeat type 1| Galactose oxidase/kelch, beta-propeller| BTB/POZ fold| Kelch repeat type 2| BTB/POZ| Kelch-type beta propeller| Galactose oxidase, beta-propeller
28209	Ribosomal protein S23, eukaryotic/archaeal| Ribosomal protein S12/S23| Nucleic acid-binding, OB-fold| Nucleic acid-binding, OB-fold-like
30310	Aldo/keto reductase| Polynucleotide kinase 3 phosphatase, central region| Aldo/keto reductase, conserved site| Aldo/keto reductase subgroup| NADP-dependent oxidoreductase domain| HAD-like domain
31052	Protein kinase, catalytic domain| Calcium-binding EF-hand| Serine/threonine-protein kinase domain| Serine/threonine-protein kinase, active site| Protein kinase-like domain| EF-hand-like domain| Serine/threonine-protein kinase-like domain| EF-Hand 1, calci
31069	Protein kinase, catalytic domain| Serine/threonine-protein kinase, active site| Protein kinase-like domain| Serine/threonine-protein kinase-like domain
31382	Inositol oxygenase
31637	Protein phosphatase 2C, manganese/magnesium aspartate binding site| Protein phosphatase 2C-like| Sugar transporter, conserved site| Protein phosphatase 2C, N-terminal| Protein phosphatase 2C
31747	Methionine sulphoxide reductase B| Mss4-like
31762	Acyltransferase ChoActase/COT/CPT
32053	TM | WHEP-TRS| Aminoacyl-tRNA synthetase, class II (G/ H/ P/ S), conserved domain| Anticodon-binding| Prolyl-tRNA synthetase, class IIa, eukaryotic-type| Aminoacyl-tRNA synthetase, class II| S15/NS1, RNA-binding| Prolyl-tRNA synthetase, class II, C-te
32468	Protein kinase, catalytic domain| Serine/threonine-protein kinase domain| Serine/threonine-protein kinase, active site| Protein kinase-like domain| Serine/threonine-protein kinase-like domain
32480	unintegrated
32805	Ankyrin repeat| ATPase, AAA+ type, core| ATPase, AAA-type, core| Ankyrin repeat-containing domain
32955	GroES-like| Alcohol dehydrogenase, C-terminal| Alcohol dehydrogenase GroES-like| NAD(P)-binding domain
33407	PAS| PAS-associated, C-terminal| PAC motif| Basic-leucine zipper (bZIP) transcription factor| Basic leucine zipper| PAS fold
33417	SignalP | Thioredoxin| Thioredoxin fold| Thioredoxin-like fold| Thioredoxin domain| Thioredoxin-like
33511	Protein of unknown function DUF858, methyltransferase-like
33696	Zinc finger, RING-type| Rubredoxin-type Fe(Cys)4 protein| Zinc finger, CHY-type| Zinc finger, RING/FYVE/PHD-type| Zinc finger, CTCHY-type
33798	Protein kinase, catalytic domain| AGC-kinase, C-terminal| Serine/threonine-protein kinase domain| Serine/threonine-protein kinase, active site| Protein kinase-like domain| Protein kinase, ATP binding site| Serine/threonine-protein kinase-like domain
33946	von Willebrand factor, type A| TFIIH C1-like, C-terminal| Zinc finger, C2H2-type| Ssl1-like
34018	Proteasome component (PCI) domain| Winged helix-turn-helix transcription repressor DNA-binding| 26S proteasome, regulatory subunit Rpn7
34094
35624	SignalP | Glyoxalase/bleomycin resistance protein/dioxygenase
35982	TM | Heme A synthase/Protoheme IX farnesyltransferase
36367	WD40 repeat| WD40 repeat-like-containing domain| WD40/YVTN repeat-like-containing domain| WD40-repeat-containing domain| WD40 repeat, conserved site| WD40 repeat, subgroup| WD40 repeat 2| G-protein beta WD-40 repeat
36605	SignalP | BolA protein| Fe-S metabolism associated SufE
36648	Protein kinase, catalytic domain| Calcium-binding EF-hand| Protein kinase-like domain| EF-hand-like domain| Serine/threonine-protein kinase-like domain| EF-HAND 2
37054	Haem peroxidase, plant/fungal/bacterial| Plant ascorbate peroxidase| Haem peroxidase| Peroxidases heam-ligand binding site
37615	SignalP | NAD-dependent epimerase/dehydratase| NmrA-like| NAD(P)-binding domain
37727	Protein kinase, catalytic domain| Serine/threonine-protein kinase domain| Serine/threonine-protein kinase, active site| Protein kinase-like domain| Serine/threonine-protein kinase-like domain| Calcium/calmodulin-dependent protein kinase-like| Serine/threo
38123	Vacuolar protein sorting-associated protein 26
38360	Peptidase C1A, papain C-terminal| Peptidase C1A, papain
38652	C2 calcium-dependent membrane targeting| Phospholipase C, phosphatidylinositol-specific , X domain| Phosphoinositide phospholipase C| Phospholipase C, phosphatidylinositol-specific, Y domain| C2 calcium/lipid-binding domain, CaLB| PLC-like phosphodiestera
38907	Peptidase S9, prolyl oligopeptidase, catalytic domain
39735	Ribosomal protein L15, conserved site| Ribosomal protein L18e/L15
40232	Glycoside hydrolase, family 47
41025	Histone deacetylase superfamily| Histone deacetylase
41106	RNA-processing protein, HAT helix| Suppressor of forked| Tetratricopeptide-like helical| Tetratricopeptide repeat-containing
260761	Helicase-associated
260816	Diacylglycerol kinase, accessory domain| Diacylglycerol kinase, catalytic domain
260891	WD40 repeat| WD40 repeat-like-containing domain| Pre-mRNA processing factor 4 (PRP4)-like| WD40/YVTN repeat-like-containing domain| WD40-repeat-containing domain| WD40 repeat, conserved site| WD40 repeat, subgroup| WD40 repeat 2| G-protein beta WD-40 repe
261278	SignalP | Glutaredoxin| Thioredoxin fold| Thioredoxin-like fold| Glutaredoxin subgroup| Thioredoxin, conserved site
261437	Galactose-binding domain-like
261623	Mitochondrial substrate carrier| Mitochondrial substrate/solute carrier
261895	Glycoside hydrolase, family 18, catalytic domain| Glycoside hydrolase, chitinase active site| Chitinase II| Glycoside hydrolase, subgroup, catalytic core| Glycoside hydrolase, catalytic core
261925	Protein phosphatase 2C-like| Protein phosphatase 2C, N-terminal| Protein phosphatase 2C
262034	Allantoicase| Galactose-binding domain-like| Allantoicase domain
262099	Alanine racemase| Alanine racemase, N-terminal| Alanine racemase/group IV decarboxylase, C-terminal| Alanine racemase, C-terminal| Alanine racemase, pyridoxal-phosphate attachment site
262103	C2 calcium-dependent membrane targeting| Phospholipase C, phosphatidylinositol-specific, Y domain| C2 calcium/lipid-binding domain, CaLB| PLC-like phosphodiesterase, TIM beta/alpha-barrel domain| C2 membrane targeting protein
262127	Phospholipid/glycerol acyltransferase
262193	Forkhead-associated (FHA) domain| Forkhead-associated (FHA) domain| SMAD/FHA domain| SMAD/FHA domain| unintegrated
262296	SignalP | PGAP1-like
262378	TM | Ricin B lectin| Ricin B-related lectin
262644	TM | Chitin binding domain
262659	SignalP | Peptidase S1/S6, chymotrypsin/Hap| Peptidase S1A, chymotrypsin-type| Peptidase cysteine/serine, trypsin-like| Peptidase S1/S6, chymotrypsin/Hap, active site
262719	Adenylyl cyclase class-3/4/guanylyl cyclase| PAC motif| Adenylyl cyclase class-3/4/guanylyl cyclase, conserved site
262720	PAS| Adenylyl cyclase class-3/4/guanylyl cyclase| PAC motif| PAS fold
262863	Phox homologous domain| Vps5 C-terminal
262923	Peptidase M8, leishmanolysin
262924	Protein phosphatase 2C-like| Protein phosphatase 2C, N-terminal| Protein phosphatase 2C
262976	3'5'-cyclic nucleotide phosphodiesterase, catalytic domain| Metal-dependent phosphohydrolase, HD domain| 3'5'-cyclic nucleotide phosphodiesterase
263081	SignalP | Leucine-rich repeat
263215	Allergen V5/Tpx-1-related| CAP domain
263228	unintegrated
263310	Glycoside hydrolase, family 38, core| Glycoside hydrolase-type carbohydrate-binding| Glycoside hydrolase/deacetylase, beta/alpha-barrel| Glycoside hydrolase, family 38, central domain
263399	SignalP | Cytochrome P450| Cytochrome P450| Cytochrome P450, E-class, group I| Cytochrome P450, E-class, group I| Cytochrome P450, conserved site
263480	SignalP | Biotin/lipoyl attachment| Biotin/lipoyl attachment| Biotin-binding site| Biotin-binding site| Carbamoyl-phosphate synthetase, large subunit, ATP-binding| Carbamoyl-phosphate synthetase, large subunit, ATP-binding| Carbamoyl-phosphate synthase,
263489	WD40 repeat| WD40 repeat-like-containing domain| WD40/YVTN repeat-like-containing domain| Dynein regulator| WD40-repeat-containing domain| WD40 repeat, conserved site| WD40 repeat, subgroup| WD40 repeat 2| G-protein beta WD-40 repeat
263505	SignalP | PAS| Adenylyl cyclase class-3/4/guanylyl cyclase| PAC motif| PAS fold| Adenylyl cyclase class-3/4/guanylyl cyclase, conserved site
263562	Sulfotransferase domain| Glutathione S-transferase, C-terminal| Glutathione S-transferase, C-terminal-like| Thioredoxin fold| Glutathione S-transferase/chloride channel, C-terminal
263866	Aspartate/glutamate/uridylate kinase
263936	Peptidase S8/S53, subtilisin/kexin/sedolisin| Peptidase S8/S53, subtilisin/kexin/sedolisin| Galactose-binding domain-like| Peptidase S8/S53, subtilisin, active site| unintegrated
264048
264145	Helicase-associated| Helicase-associated
264206	ATPase, AAA+ type, core| ATPase, AAA-type, core| ATPase, AAA-type, conserved site| 26S proteasome subunit P45
264396	Tesmin/TSO1-like, CXC
264451	Mov34/MPN/PAD-1| Mov34/MPN/PAD-1| unintegrated
264587	SignalP | Basic-leucine zipper (bZIP) transcription factor| bZIP transcription factor, bZIP-1
264631	WW/Rsp5/WWP| Cyclin-related 2
264670	Thioredoxin fold
264674	Oxoglutarate/iron-dependent oxygenase| Prolyl 4-hydroxylase, alpha subunit
264757	SignalP | Formate C-acetyltransferase glycine radical| Radical-activating enzyme, conserved site| Elongator protein 3/MiaB/NifB| Radical SAM| Formate C-acetyltransferase glycine radical, conserved site| Peroxidases heam-ligand binding site| unintegrated
264768	TM | Mitochondrial inner membrane translocase complex, subunit Tim17/22
264808	Oxoglutarate/iron-dependent oxygenase| Prolyl 4-hydroxylase, alpha subunit
264815	Peptidase M3A/M3B, thimet/oligopeptidase F
264824	Initiation factor 2B-related
264846	SignalP | Peptidase, cysteine peptidase active site| Peptidase C1A, papain C-terminal| Peptidase C1A, papain| Proteinase inhibitor I29, cathepsin propeptide
267948	Monooxygenase, FAD-binding| Aromatic-ring hydroxylase-like
267952	ATPase, AAA-type, VAT, N-terminal| ATPase, AAA+ type, core| ATPase, AAA-type, core| ATPase, AAA-type, conserved site| Cell division protein 48, CDC48, domain 2| ATPase, AAA-type, CDC48| Aspartate decarboxylase-like fold| Vps4 oligomerisation, C-terminal
267964	Cullin, N-terminal| Winged helix-turn-helix transcription repressor DNA-binding| Cullin, conserved site| Cullin homology| Cullin repeat-like-containing domain| Cullin protein, neddylation domain
268040	TM | HECT
268084	SKI-interacting protein SKIP, SNW domain| SKI-interacting protein SKIP, SNW domain
268127	Chlorophyll A-B binding protein, plant| Chlorophyll A-B binding protein
268280	Biotin/lipoyl attachment| 2-oxoacid dehydrogenase acyltransferase, catalytic domain| 2-oxo acid dehydrogenase, lipoyl-binding site| E3 binding| Single hybrid motif| Chloramphenicol acetyltransferase-like domain
268358	DNA methylase, N-6 adenine-specific, conserved site| RNA cap guanine-N2 methyltransferase
268533	TM | Chitin-binding, type 1
268594	1-aminocyclopropane-1-carboxylate synthase| Aminotransferases, class-I, pyridoxal-phosphate-binding site| Aminotransferase, class I/classII| Tyrosine/nicotianamine aminotransferase| Pyridoxal phosphate-dependent transferase, major region, subdomain 1| Pyr
268621	Alpha-D-phosphohexomutase| Alpha-D-phosphohexomutase, C-terminal| Alpha-D-phosphohexomutase, alpha/beta/alpha domain I| Alpha-D-phosphohexomutase, alpha/beta/alpha domain II| Alpha-D-phosphohexomutase, alpha/beta/alpha domain III| Alpha-D-phosphohexomutas
268839	RNA recognition motif domain| Nucleotide-binding, alpha-beta plait
268902	TM | SignalP | Peptidyl-prolyl cis-trans isomerase, cyclophilin-type| Cyclophilin-like
269017	Cytochrome b5| Fumarate reductase/succinate dehydrogenase flavoprotein, N-terminal| Flavocytochrome c
269113	Peptidase M3A/M3B, thimet/oligopeptidase F
269188	WD40 repeat| WD40 repeat-like-containing domain| WD40/YVTN repeat-like-containing domain| WD40 repeat, subgroup
269258	SignalP | Peptidase aspartic, active site
269412	NSF attachment protein| Tetratricopeptide-like helical
269504	Actin-like| Actin-like| unintegrated
269541	Peptidase M20| Peptidase M20D, amidohydrolase| Peptidase M20, dimerisation| Peptidase M20D, mername-AA028/carboxypeptidase Ss1
269653	TM | SignalP
270113	Cyclic nucleotide-binding domain| Calcium-binding EF-hand| EF-hand-like domain| RmlC-like jelly roll fold| EF-Hand 1, calcium-binding site| EF-HAND 2| Cyclic nucleotide-binding-like| SPARC/Testican, calcium-binding domain
270115	EXTL2, alpha-1,4-N-acetylhexosaminyltransferase
270127	Chitin binding domain
1258_bd	Ferredoxin| 2Fe-2S ferredoxin, iron-sulphur binding site| Ferredoxin [2Fe-2S], plant| Beta-grasp fold, ferredoxin-type
1339_bd	Photosystem I PsaD
1822_bd	Allergen V5/Tpx-1-related| CAP domain
1855_bd	Tetratricopeptide-like helical
1890_bd	unintegrated
1946_bd	SignalP
1950_bd	SignalP
518_bd	Cytochrome P450| Cytochrome P450, E-class, group IV
857_bd
861_bd	SignalP | Galactose-binding domain-like
1344	Allergen V5/Tpx-1-related| CAP domain
1750	TM | SignalP
2574	TM
2635	Regulator of chromosome condensation, RCC1| Regulator of chromosome condensation/beta-lactamase-inhibitor protein II
2641	TM | Aminoacyl-tRNA synthetase, class I, conserved site| DOMON domain
5425	TM | SignalP
5769	TM | Chitin binding domain
6743	TM
7122	Epidermal growth factor-like, type 3| EGF-like region, conserved site| EGF, extracellular
8086	SignalP
8217	SignalP
9552	unintegrated
9558	SignalP
10460	SignalP
10521	SignalP
11133	TM
12594	Chitin-binding, type 1| Chitin-binding, type 1, conserved site
19813	TM | Spermine synthase| S-adenosylmethionine decarboxylase, bacterial/archaeal| S-adenosylmethionine decarboxylase, core
20786	Allergen V5/Tpx-1-related| CAP domain
20795	Allergen V5/Tpx-1-related| CAP domain
20881
21085	TM
21152	Zinc finger, RING-type| Zinc finger, RING/FYVE/PHD-type| Zinc finger, C3HC4 RING-type
21308	Zinc finger, RING-type| Zinc finger, RING/FYVE/PHD-type
21559
21584	unintegrated
21586	SignalP
21636	TM
21653	TM
21897	TM
22305	Peptidase A1| Peptidase aspartic, active site| Peptidase aspartic, catalytic| Peptidase aspartic
22338	TM
22630	TM
22663	Peptidase A1| Peptidase aspartic, active site| Peptidase aspartic, catalytic| Peptidase aspartic
22957	TM
23066	TM
23083	Sulfotransferase
23113	TM
23556
23668	TM
23694	TM
24028	TM
24124	TM
24153	TM | Phosphotransferase system, HPr serine phosphorylation site
24322	TM
24561	PDZ/DHR/GLGF
24698	TM
24900
25508	unintegrated
25913	TM | Inorganic pyrophosphatase
31451	SignalP | Ribosomal protein L15, bacterial-type| Ribosomal protein L18e/L15
31562	TM | Protein of unknown function DUF37
33209	TM | Leucine-rich repeat| Hydroxymethylglutaryl-CoA reductase, class I/II, conserved site
33603	Zinc finger, RING-type| Zinc finger, CHY-type| Zinc finger, RING/FYVE/PHD-type| Zinc finger, CTCHY-type
34851	TM | Inorganic polyphosphate/ATP-NAD kinase, predicted| ATP-NAD kinase, PpnK-type| ATP-NAD kinase, PpnK-type, all-beta| ATP-NAD kinase, PpnK-type, alpha/beta
34968	TM | Glycoside hydrolase, family 47
260885	TM | Prephenate dehydratase| Prephenate dehydratase, conserved site
262298	TM | ATPase-like, ATP-binding domain| Signal transduction histidine kinase, subgroup 1, dimerisation/phosphoacceptor domain| Signal transduction histidine kinase-related protein, C-terminal| Signal transduction histidine kinase, core
262803	TM | Target SNARE coiled-coil domain| t-SNARE
263115	TM
263461	TM | Methyltransferase type 11
263883	TM | FeS cluster biogenesis
264730	TM | Spermine synthase| S-adenosylmethionine decarboxylase, bacterial/archaeal| S-adenosylmethionine decarboxylase, core
268761	TM | Leucine-rich repeat
268931	TM | Leucine-rich repeat
2319	Uncharacterised protein family Cys-rich
3092	Potassium channel, inwardly rectifying, Kir, cytoplasmic| Potassium channel, inwardly rectifying, Kir, conserved region 2| Immunoglobulin E-set
3323	TM
3922	TM | Plexin/semaphorin/integrin| Late embryogenesis abundant protein, group 2
7017	TM | SignalP
8147	Armadillo-like helical| Armadillo-type fold
8274	3'5'-cyclic nucleotide phosphodiesterase, catalytic domain
10458	TM
13920	Poly(A) polymerase, RNA-binding domain| Poly(A) polymerase, central domain| Nucleotidyltransferase, class I, C-terminal-like
21306	Carbohydrate-binding domain family 9-like| Carbohydrate-binding domain, family 9-like, subgroup| Cytochrome c-552/DMSO reductase-like, haem-binding domain
21341	SignalP
21590	TM
21779	RNA recognition motif domain| Nucleotide-binding, alpha-beta plait
21880	SignalP
22701	TM
23510	SignalP
23778	TM
24067	SignalP
24312	TM
24894	Epidermal growth factor-like, type 3| Epidermal growth factor-like| EGF-like region, conserved site
25156	TM
25695	unintegrated
25736	TM
25806	SignalP
25897	TM | Carboxypeptidase-like, regulatory domain| Immunoglobulin-like fold
25944	TM | Cytochrome P450| Cytochrome P450, E-class, group I
30804	TM | S-adenosylmethionine decarboxylase, bacterial/archaeal| S-adenosylmethionine decarboxylase, core
32816	TM | Protein of unknown function DUF155
33915	Mitochondrial substrate carrier| Mitochondrial carrier protein| Mitochondrial substrate/solute carrier
261064	TM | Signal transduction response regulator, receiver domain| GAF| CheY-like superfamily
262332	TM | Chlorophyll A-B binding protein, plant| Chlorophyll A-B binding protein
263193	TM | SignalP | Glycosyl transferase, group 1| Glycosyl transferase, group 1| unintegrated
263268	TM | Peptidase M8, leishmanolysin
264492	TM | SignalP | Peptidase, cysteine peptidase active site| Peptidase, cysteine peptidase active site| Peptidase C1A, papain C-terminal| Peptidase C1A, papain
264656	TM | Peptidase S1/S6, chymotrypsin/Hap| Peptidase S1A, chymotrypsin-type| Peptidase cysteine/serine, trypsin-like| Peptidase S1/S6, chymotrypsin/Hap, active site
858_bd	TM
6422	TM
10732	TM
21595	PDZ/DHR/GLGF
21726	Uncharacterised protein family Cys-rich
25050	Arf GTPase activating protein
38046	TM | ABC transporter, transmembrane domain| ABC transporter-like| ATPase, AAA+ type, core| ABC transporter, transmembrane domain, type 1| ABC transporter, conserved site| ABC transporter integral membrane type 1
263945	TM | Cyclic nucleotide-binding domain| Cyclic nucleotide-binding domain| Lysophospholipase patatin, conserved site| Lysophospholipase patatin, conserved site| Patatin/Phospholipase A2-related| Patatin/Phospholipase A2-related| RmlC-like jelly roll fol
466_bd	TM | Cytochrome b/b6, C-terminal| Cytochrome b6/f complex, subunit IV| Cytochrome b/b6
1620	TM | SignalP
7846	Ionotropic glutamate receptor| Glutamate receptor-related
20584	unintegrated
21400	TM
21914	TM
22511	TM | Fatty acid desaturase, type 1| Fatty acid desaturase, type 1, core
22953	TM
23224	unintegrated
24720	TM
32226	TM | Cleft lip and palate transmembrane 1
33466	TM | Putative small multi-drug export
38331	TM | Yip1 domain
261641	TM | NADH:cytochrome b5 reductase (CBR)| FAD-binding 8| Ferric reductase, NAD binding| Flavoprotein transmembrane component| Ferredoxin reductase-type FAD-binding domain| Riboflavin synthase-like beta-barrel
3126	Haem peroxidase, plant/fungal/bacterial| Fatty acid hydroxylase| Haem peroxidase| Peroxidases heam-ligand binding site
11048	TM
20920	Peptidase M50
23796	TM
260789	Cation efflux protein
263788	TM | Amino acid transporter, transmembrane
264004	TM | Cof protein| ATPase, P-type, K/Mg/Cd/Cu/Zn/Na/Ca/Na/H-transporter| Haloacid dehalogenase-like hydrolase| ATPase, P-type, ATPase-associated domain| ATPase, P-type phosphorylation site| HAD-like domain| ATPase, P-type, cytoplasmic domain N| ATPase,
268172	TM
4616	EF-HAND 2
20891	TM
37995	TM | Protein of unknown function DUF2838
2145	Lipase, class 3
6729	Malate transporter, aliminium toerance
7830	Cache| GPCR, family 3, C-terminal
8537	Peptidase M50
20868	unintegrated
21844	TM
22070	unintegrated
264811	TM | Protein of unknown function DUF389| Protein of unknown function DUF389
4100	TM
7839	Cache| GPCR, family 3, metabotropic glutamate receptor 1/5| GPCR, family 3, C-terminal
8227	TM
16075	TM | SignalP | Drug/metabolite transporter| Domain of unknown function DUF250
20823	CDP-alcohol phosphatidyltransferase| Cytidylyltransferase| Cytidyltransferase-related| Rossmann-like alpha/beta/alpha sandwich fold
22168	Domain of unknown function DUF221
25001	Lipopolysaccharide-modifying protein
30921	TM | RAG1-activating protein-1-related| RAG1-activating protein 1 homologue
262743	TM | Choline transporter-like
264740	TM | ABC transporter-like| ATPase, AAA+ type, core| ABC transporter, conserved site
3756	Major facilitator superfamily, general substrate transporter
12189	TM
25852	Peptidase A22B, signal peptide peptidase
263848	Cystathionine beta-synthase, core| Chloride channel, voltage gated| Chloride channel, core
268737	TM | Major facilitator superfamily MFS-1| Major facilitator superfamily, general substrate transporter
14028	TM | Sugar/inositol transporter| General substrate transporter| Sugar transporter, conserved site| Major facilitator superfamily, general substrate transporter| Major facilitator superfamily
22844	Choline transporter-like
27048	TM | Cation/H+ exchanger| Na+/H+ exchanger, isoforms 7/8| Cation/H+ exchanger, CPA1 family
262849	TM | Chromate transporter| Chromate transporter, long chain
20595	Choline transporter-like
22830	Choline transporter-like
23782	Major facilitator superfamily, general substrate transporter
37974	TM | Sugar/inositol transporter| General substrate transporter| Sugar transporter, conserved site| Major facilitator superfamily, general substrate transporter| Major facilitator superfamily
261403	TM | Protein of unknown function DUF791| Major facilitator superfamily, general substrate transporter
262016	TM | Amino acid transporter, transmembrane
262078	TM | Aromatic amino acid permease| Tryptophan/tyrosine permease
263653	TM | ATPase, P-type, K/Mg/Cd/Cu/Zn/Na/Ca/Na/H-transporter| Haloacid dehalogenase-like hydrolase| ATPase, P-type, unknown pump specificity (type V)| ATPase, P-type, ATPase-associated domain| ATPase, P-type phosphorylation site| HAD-like domain| ATPase,
23973	Biopterin transport-related protein BT1
25325	TM
