# Supplementary material for: Whole transcriptome analysis of the silicon response of the diatom Thalassiosira pseudonana
Source: BMC Genomics. 2012 Sep 20;13:499. doi: 10.1186/1471-2164-13-499 (PMC3478156; doi:10.1186/1471-2164-13-499)
Supplement: Additional file 3 — Table S2. SSRG dataset. [file 1471-2164-13-499-S3.xlsx]

## Sheet: Sheet1
Additional File 3
Table S2. Silicon starvation responsive genes (SRRG) dataset
			Fold change vs 0 hr [Log2]
Protein ID	E-value*	Description	2hr_log_ratio	4hr_log_ratio	7hr_log_ratio	8hr_log_ratio	9hr_log_ratio
511	6.49e-169	PYchF, plastid YchF-like GTPase	-0.818395	-1.10315	-0.577423	-0.591835	-0.421095
711	6.43e-123	hypothetical protein AURANDRAFT_23934	-0.840085	-1.07831	-0.984446	-0.99337	-0.846728
1122	1.44e-27	hypothetical protein PTSG_00963	-1.26966	-1.91952	-0.925145	-0.819243	-0.82102
1134		not available	-1.04169	-1.40521	-1.33657	-1.14177	-1.02089
1374	1.55e-35	conserved unknown protein	-0.872565	-1.19397	-0.809659	-0.908757	-0.729178
1412	3.46e-18	conserved unknown protein	-0.919005	-0.94125	-1.49604	-1.20388	-1.00014
1563	5.66e-18	predicted protein	-0.838083	-1.03595	-0.819674	-0.987405	-1.15648
1680	4.44e-47	ribosomal RNA small subunit methyltransferase H	-0.927453	-1.29216	-0.566593	-0.837313	-0.632388
1783	5.53e-66	conserved unknown protein	-0.982032	-0.873718	-1.10721	-1.2754	-1.17594
1827		not available	-0.501141	-0.586403	-0.645796	-0.760134	-0.744685
1835	1.27e-30	conserved unknown protein	-1.10774	-1.19991	-0.766518	-0.797935	-1.00746
2024	9.3e-37	serine/threonine protein kinase	-1.0238	-1.04617	-0.494034	-0.460596	-0.79092
2094	1.12e-21	predicted protein	-0.856534	-1.42131	-1.36763	-1.20588	-1.66885
2157	5.53e-45	cell division cycle 123 homolog (S. cerevisiae)	-1.47045	-2.04194	-1.17023	-1.33239	-0.983759
2178	4.82e-145	conserved unknown protein	-1.00993	-1.08551	-1.17707	-1.27823	-1.35015
2237	4.72e-25	predicted protein	-1.35755	-1.30499	-1.56774	-1.9161	-1.52408
2247		not available	-0.689795	-0.728615	-0.414932	-0.860794	-0.661687
2291	1.37e-44	conserved unknown protein	-1.04851	-1.00316	-0.961637	-1.06233	-0.425851
2332	2.01e-162	Osialoglycoprotein endopeptidase putative	-0.694285	-0.707932	-0.798636	-0.802918	-0.688822
2479	4.21e-20	hypothetical protein AURANDRAFT_61968	-1.51547	-1.55036	-1.188	-1.23233	-0.955735
2523	8.89e-16	conserved unknown protein	-1.17694	-1.3739	-1.44218	-1.58803	-1.23462
2569	3.54e-23	hypothetical protein AURANDRAFT_61403	-0.894141	-1.55893	-1.04118	-0.981969	-1.51612
2611	1.72e-20	conserved unknown protein	-0.876212	-1.01078	-0.454798	-0.613836	-0.335501
2734	1.68e-53	hypothetical protein PHYSODRAFT_471623	-0.0991505	-0.52818	-0.817141	-0.629533	-0.632025
2737	1.17e-25	FAD dependent oxidoreductase	-0.447014	-0.772851	-1.23436	-0.997911	-0.649776
2920	8.15e-104	Aminotransferase, class I and II	-1.22842	-1.35928	-0.781307	-0.792542	-0.942103
2921	9.46e-19	hypothetical protein VOLCADRAFT_103054	-1.42011	-1.58921	-1.08481	-1.10629	-1.2749
3009	1.41e-113	predicted protein	-0.702668	-0.552709	-0.508646	-0.562094	-0.601777
3018	0	Phosphoglycerate dehydrogenase / Phosphoserine aminotransferase	-0.793801	-0.738035	-0.650806	-0.55162	-0.449202
3026	6.32e-41	RNA pseudouridylate synthase domain-containing protein	-1.34274	-1.47847	-1.69469	-1.26948	-1.34853
3078	0	hypothetical protein DAPPUDRAFT_328636	-0.420667	-0.432398	-0.414987	-0.399656	-0.316218
3135	1.4e-58	conserved unknown protein	-1.40967	-1.51312	-0.960802	-0.967929	-1.0362
3190	3.61e-19	hypothetical protein PHYSODRAFT_309093	-1.19465	-1.30546	-1.19295	-1.30114	-0.78522
3215	7.02e-35	predicted protein	-1.26774	-1.61315	-2.14126	-1.84053	-2.19645
3250	8.1e-34	predicted protein	-0.936773	-1.56723	-1.10881	-1.78574	-1.44064
3315	2.76e-32	predicted protein	-1.71293	-1.44419	-2.06612	-1.65047	-1.82958
3398		not available	-1.47989	-1.54965	-1.27304	-1.27119	-1.06054
3416	6.14e-107	conserved unknown protein	-0.661164	-0.592063	-0.341633	-0.397661	-0.408486
3436	2.88e-110	predicted protein	-0.098878	-0.108047	-0.492914	-0.193617	-0.143126
3580	4.86e-33	conserved unknown protein	-1.2098	-1.26434	-0.804071	-0.629	-0.729254
3858	0	translation elongation factor 1-alpha, putative	-1.46992	-1.58027	-1.25616	-1.50605	-1.22581
3944	1.17e-38	GTP-binding protein/GTPase	-0.932541	-1.1646	-0.715445	-0.876565	-0.697721
4038		not available	-1.95314	-1.63026	-1.15034	-1.29647	-1.5514
4071	6.64e-16	hypothetical protein PHYSODRAFT_565722	-0.46279	-0.425973	-0.372575	-0.324507	-0.739999
4136		not available	-0.713147	-0.443191	-0.697704	-0.71396	-0.410146
4138		not available	-1.17532	-1.19448	-1.5783	-1.63569	-1.14629
4202	1.95e-20	predicted protein	-1.16421	-1.23466	-1.53414	-1.84774	-1.96789
4372		not available	-1.33872	-1.53611	-0.940111	-0.998234	-1.08946
4424	2.12e-66	conserved unknown protein	-0.911101	-1.11396	-1.05574	-0.977981	-0.851848
4624	2.03e-85	DEAD box helicase	-1.14596	-1.26983	-0.659348	-0.838647	-1.0561
4712	2.83e-49	hypothetical protein PHYSODRAFT_524437	-1.56696	-2.28573	-2.24061	-1.59484	-1.86125
4921	1.06e-89	hypothetical protein	-1.29717	-1.26582	-0.81928	-0.89953	-0.780869
4972		not available	-0.897698	-0.814179	-1.40572	-1.27719	-1.43766
5007	1.35e-60	predicted protein	-0.966227	-1.27233	-0.829435	-0.719004	-0.765865
5132		not available	-1.45496	-1.6372	-2.03224	-2.34614	-2.22626
5175	4.72e-41	conserved unknown protein	-0.629365	-1.03921	-1.13727	-0.873085	-0.610371
5236	1.82e-84	conserved unknown protein	-1.7537	-2.21924	-1.64212	-1.36621	-1.39198
5241	2.78e-15	predicted protein	-1.65211	-1.88538	-1.09322	-1.08754	-0.821562
5323	8.44e-33	hypothetical protein PHYSODRAFT_294711	-1.15258	-1.2581	-1.04261	-0.647585	-0.608677
5387	2.22e-73	predicted protein	-0.590055	-0.740255	-1.07709	-1.44476	-1.33245
5553	7.03e-20	predicted protein	-0.901764	-0.716267	-0.631228	-0.805597	-0.731077
5666	1.96e-13	conserved hypothetical protein	-1.2306	-1.46111	-0.964839	-1.14545	-1.26178
5711		not available	-1.28581	-1.47549	-1.85216	-2.13415	-1.70866
6010	1.45e-21	predicted protein	-0.558117	-0.819496	-0.731892	-0.687989	-0.439389
6020	3.02e-154	hypothetical protein AtheD1_00930	-0.891177	-1.0752	-0.658765	-0.768786	-0.617147
6258	2.57e-31	predicted protein	-1.16123	-1.0476	-0.324283	-0.721477	-0.80943
6372	5.81e-43	chitodextrinase	-0.439608	-0.457527	-0.535874	-0.517806	-0.53043
6380		not available	-1.2429	-1.64356	-0.834471	-0.907057	-0.911641
6457	4.61e-35	hypothetical protein AURANDRAFT_29051	-0.597084	-0.892371	-0.551607	-0.528193	-0.743143
6659		not available	-0.495833	-0.61628	-0.323868	-0.253207	-0.563918
6715	1.39e-35	conserved hypothetical protein	-0.492998	-0.576968	-0.728064	-0.74793	-1.0701
6780	2.63e-33	predicted protein	-0.79402	-0.972007	-0.709376	-0.728744	-0.817737
6894	9.1e-123	predicted protein	-0.730583	-0.99775	-1.02242	-0.980847	-0.539182
6982	6.41e-35	PREDICTED: jmjC domain-containing protein 4-like	-0.481282	-0.459871	-0.751162	-0.715397	-0.340508
7265	2.47e-43	conserved unknown protein	-1.03103	-0.75048	-0.465542	-0.694504	-0.69726
7417		not available	-0.847818	-1.3861	-1.27061	-1.94554	-2.30507
7482	4.85e-14	predicted protein	-0.757216	-1.00539	-1.25234	-1.80095	-1.24808
7509	2.32e-72	expressed protein	-0.958504	-1.30103	-1.1904	-1.31947	-0.994235
7558	3.92e-26	predicted protein	-1.612	-1.24851	-1.03806	-0.92071	-0.755622
7676	2.87e-29	TRD1	-1.80048	-1.84633	-1.25775	-1.19861	-1.10031
7804	1.21e-46	hypothetical protein AURANDRAFT_3978	-0.546087	-0.994823	-0.865938	-0.878554	-0.933141
8161		not available	-0.804365	-0.883267	-1.0761	-1.14739	-0.883722
8216		not available	-0.630221	-0.8233	-1.71711	-2.00323	-2.12123
8446		not available	-0.683922	-1.11665	-0.564469	-0.496621	-0.593604
8503	8.28e-47	conserved hypothetical protein	-1.41623	-1.18726	-0.938428	-1.07348	-1.18715
8541	1.38e-99	predicted protein	-1.15993	-1.11714	-0.883651	-1.15409	-1.04363
8559		not available	-1.28391	-1.795	-1.60683	-1.50132	-1.68026
8680	4.18e-23	predicted protein	-0.905696	-0.891061	-0.29095	-0.211298	-0.42051
8776		not available	-0.670386	-0.903325	-1.13571	-0.991592	-0.41501
8997	1.79e-69	DEAD box helicase	-0.914317	-1.27261	-0.661748	-0.797733	-0.920054
9045	1.08e-154	ADP-ATP translocase	-0.836787	-1.06008	-1.32644	-1.5185	-1.3038
9118	8.37e-53	molybdenum cofactor biosynthesis protein C	-1.16377	-1.7152	-0.777748	-0.726595	-1.21715
9125	3.93e-78	predicted protein	-0.618618	-0.527308	-0.736197	-1.16383	-0.966149
9371		not available	-2.52811	-2.72389	-2.26691	-3.37865	-3.96144
9479	6.77e-36	hypothetical protein AURANDRAFT_71272	-1.3499	-1.93921	-0.864275	-0.355976	-0.988949
9576		not available	-0.749023	-0.783741	-0.452262	-0.709919	-0.662914
9605	1.26e-32	predicted protein	-0.881704	-0.824437	-0.477644	-0.308255	-0.482077
9619		not available	-3.03958	-1.09728	-2.48851	-2.79785	-3.10198
9754	4.59e-25	multidrug resistance pump, putative	-1.2889	-1.41535	-0.86637	-0.904015	-0.71208
9818		not available	-1.03037	-0.914205	-1.00013	-1.07044	-1.14682
9945	8.21e-58	hypothetical protein Aasi_0966	-1.07206	-0.97758	-1.39809	-1.6209	-1.33171
10278	4.06e-22	predicted protein	-0.90576	-1.40307	-1.08068	-1.05678	-1.09969
10738	2.04e-40	Tat pathway signal sequence domain protein	-0.355944	-0.91389	-0.521676	-0.570493	-0.895607
10938		not available	-1.04176	-0.983324	-0.454379	-0.727061	-0.851172
11111	1.79e-63	predicted protein	-1.54964	-1.3647	-1.04739	-1.26509	-1.46399
11172	1.6e-37	hypothetical protein	-1.64362	-1.78997	-2.02024	-1.88388	-1.63888
11178	1.55e-30	peroxiredoxin, bacteria-like protein	-0.620791	-0.510466	-0.383501	-0.480612	-0.403622
11219		not available	-0.948892	-0.793945	-0.910142	-1.06242	-1.00958
11312	5.2e-26	predicted protein	-0.802475	-0.958667	-0.371139	-0.221785	-0.430603
11367	6.49e-102	hypothetical protein VDG1235_4379	-0.610786	-1.17991	-1.31932	-1.39596	-1.23522
11508	6.72e-22	hypothetical protein AURANDRAFT_17056	-0.770285	-1.00274	-0.870504	-1.0642	-0.511385
11564	8.09e-32	conserved unknown protein	-0.940172	-0.988131	-1.49148	-1.66448	-1.95907
11671	1.07e-13	hypothetical protein AURANDRAFT_63036	-0.931505	-0.748363	-1.2834	-1.22942	-1.49326
11777	1.81e-54	predicted protein	-0.636702	-0.666144	-0.641966	-0.507418	-0.860327
11949	2.54e-57	similar to RIKEN cDNA 2610033H07	-1.11339	-1.00143	-0.693133	-0.884112	-1.06743
12061	5.92e-87	hypothetical protein AURANDRAFT_3503	-1.3855	-1.61467	-0.829121	-0.852879	-1.41428
12821	2.85e-109	tubular mastigoneme protein	-1.23514	-1.39005	-0.987391	-0.749358	-0.97495
12943	9.4e-158	acetyltransferase 1-like	-0.679639	-0.677821	-0.671354	-0.821198	-0.633564
12971	4.07e-147	nucleolar protein 10	-1.29093	-1.11616	-0.920071	-1.10307	-1.24994
12982	0	hypothetical protein DICPUDRAFT_154614	-1.23674	-1.27098	-0.769863	-0.960884	-1.42006
13254	2.58e-134	DEAD box helicase	-0.960734	-0.75684	-0.43801	-0.62369	-0.83838
13308	1.07e-178	predicted protein	-0.811688	-1.06635	-0.643302	-0.602384	-0.659726
13378	0	hypothetical protein AURANDRAFT_21732	-1.06339	-0.844619	-0.803519	-0.991179	-0.919221
14109	5.61e-135	DEAD box helicase	-0.973464	-0.935307	-0.511841	-0.756213	-0.921184
14317	1.01e-85	hypothetical protein SELMODRAFT_64240	-0.532676	-0.761251	-0.670975	-0.588166	-0.472784
14322	8.26e-85	Calcium-dependent protein kinase, isoform 2 (CDPK 2) Protein kinase domain containing protein	-3.40135	-4.17957	-4.07968	-4.13175	-5.13667
14890	2.11e-85	histone arginine demethylase, putative	-1.14489	-1.08399	-0.697633	-0.826193	-1.01285
15336	2.59e-66	conserved unknown protein	-0.792619	-0.87444	-0.336251	-0.566617	-0.761274
15424	1.16e-88	chloroplast dimethyladenosine synthase (Partial)	-1.67195	-2.14549	-1.45081	-1.66625	-1.33292
16287	2.27e-61	hypothetical protein PHYSODRAFT_520681	-1.68723	-2.47259	-2.39136	-2.1585	-2.05543
16679	1.91e-66	peptidyl-prolyl cis trans isomerase cyclophilin 59, nuclear	-0.671067	-0.750583	-0.903787	-1.25413	-1.02497
16947	2.77e-70	RNA helicase	-1.30404	-1.35356	-0.921388	-0.893083	-1.13542
17271	2.45e-90	cell division protein	-0.982632	-1.20012	-1.02707	-0.850718	-0.85391
17492	3.41e-62	molybdopterin biosynthesis MoeB protein	-1.08051	-1.86525	-0.912354	-0.879611	-0.687661
17511	3.98e-56	FAD binding / catalytic/ tRNA dihydrouridine synthase	-0.729539	-0.894699	-0.670947	-0.781132	-0.727485
19034	1.06e-29	70 kDa heat shock protein	-1.25194	-1.30377	-1.30544	-1.32292	-1.3089
19301	1.79e-25	predicted protein	-0.983602	-1.40098	-0.997662	-1.0906	-1.041
20572		not available	-1.4278	-1.35292	-0.614211	-0.462513	-0.297957
20596		not available	-0.460908	-0.57861	-0.423333	-0.879812	-0.64593
20626	4.92e-49	predicted protein	-0.910715	-0.96446	-1.05451	-1.07738	-0.782274
20671	1.98e-33	predicted protein	-1.11084	-1.72645	-1.37542	-1.09429	-1.09333
20683	1.1e-14	conserved unknown protein	-0.666082	-0.92757	-1.26631	-1.39137	-1.11751
20686		not available	-0.5139	-0.451223	-0.495201	-0.905702	-0.379151
20689	2.13e-47	conserved unknown protein	-1.04255	-1.02007	-0.650985	-0.814123	-0.720629
20734	2.32e-33	predicted protein	-0.681738	-0.743878	-0.349517	-0.587122	-0.75601
20800	7.6e-21	5\'->3\' exoribonuclease, putative	-0.636713	-0.998007	-0.817326	-0.655029	-0.643724
20814	6.11e-26	predicted protein	-1.07452	-1.44198	-0.962547	-1.08724	-0.784711
20859	6.25e-29	predicted protein	-0.888788	-1.37541	-1.37254	-1.40266	-1.04833
20930	2.19e-55	conserved unknown protein	-0.91326	-1.28151	-0.928255	-0.947517	-0.89782
20985	2.13e-91	predicted protein	-1.29946	-1.39376	-0.793746	-1.11487	-1.15076
21050	1.81e-31	PDE318, predicted plastid-localised Nog1-like GTPase	-1.01521	-0.973563	-0.639928	-0.736725	-0.715089
21082	6.5e-91	expressed unknown protein	-1.15602	-1.21715	-0.390683	-0.58867	-0.998392
21110	1.1e-64	ribosomal RNA small subunit methyltransferase B	-0.784006	-1.21055	-0.959083	-0.843757	-0.898121
21163	3.17e-43	Methyltransferase-like protein 2	-1.16362	-1.66432	-0.818432	-1.00674	-0.964897
21173	2e-28	predicted protein	-1.24723	-1.26011	-0.632798	-0.827567	-1.22898
21176	3.91e-72	predicted protein	-1.22114	-1.61499	-0.98833	-0.899942	-0.610382
21222	8.91e-54	DEAD/DEAH box helicase-like protein	-1.31844	-1.40312	-0.770526	-1.0652	-1.01833
21245	3.46e-16	metallophosphoesterase	-1.33177	-1.42372	-1.37764	-1.52094	-1.40122
21291		not available	-1.13188	-1.10799	-0.907752	-0.734484	-0.590204
21368	4.51e-27	predicted protein	-0.693727	-0.72224	-0.575301	-0.873225	-1.05324
21397	3.19e-26	ribosomal RNA processing protein 1	-0.976101	-0.890875	-0.689245	-0.863952	-0.888715
21419	1.8e-47	hypothetical protein AURANDRAFT_60414	-0.261238	-0.535918	-1.01631	-1.01896	-0.424758
21422		not available	-1.4844	-1.54415	-2.11712	-1.90746	-1.16797
21460	5.14e-31	ubiquitin carboxyl terminal hydrolase domain that is fused to a MATH domain	-0.676135	-0.668314	-0.638897	-0.75587	-1.01455
21491	8.2e-17	hypothetical protein SELMODRAFT_154794	-0.635403	-0.69652	-0.581155	-0.601496	-0.57899
21545	5.61e-39	predicted protein	-1.94839	-2.44536	-1.31171	-1.38274	-1.5085
21602	2.19e-85	conserved unknown protein	-0.81285	-0.788215	-0.498777	-0.585361	-0.994461
21665	7.62e-34	predicted protein	-0.956233	-1.68266	-1.16833	-1.74267	-1.48317
21682	1.97e-19	DEAD box helicase	-1.1466	-1.29451	-0.66039	-0.776124	-1.16419
21698	1.01e-23	predicted protein	-0.952527	-1.12278	-0.700504	-0.799177	-0.497289
21709	1.35e-59	predicted protein	-0.635445	-0.916346	-1.05044	-0.671776	-0.551856
21769	7.12e-88	hypothetical protein AURANDRAFT_63253	-1.67117	-2.25925	-1.7886	-1.67142	-2.0263
21800		not available	-0.717978	-0.628405	-0.300793	-0.454068	-0.455362
21801	8.83e-71	predicted protein	-0.643091	-1.11776	-0.80636	-0.660907	-0.488582
21802	8.86e-20	predicted protein	-1.32414	-1.15661	-1.03637	-0.912609	-1.03732
21805		not available	-1.30463	-1.17421	-1.00606	-1.02113	-1.40405
21858	0	ABC transporter ATP-binding protein	-0.965578	-1.11001	-1.11414	-1.25429	-1.3353
21863	9.48e-37	hypothetical protein CHLNCDRAFT_141061	-1.45244	-1.93643	-1.12191	-1.18997	-0.793321
21879		not available	-0.828167	-1.41849	-1.22303	-1.57416	-1.09442
21908	2.69e-69	predicted protein	-0.769739	-0.763618	-0.776092	-0.824109	-0.55216
21933		not available	-0.774153	-0.777081	-0.373793	-0.603599	-0.796862
21959		not available	-1.30366	-1.64369	-1.14218	-1.28165	-1.13124
21971		not available	-1.58494	-2.01184	-2.08405	-2.0258	-1.57194
22036	2.18e-72	Ribonuclease Z, mitochondrial	-1.23919	-1.09866	-0.817091	-0.902878	-0.998796
22115	2.93e-61	ubiquinone/menaquinone biosynthesis methyltransferase	-0.473079	-0.742065	-0.350446	-0.46355	-0.370585
22204	1.93e-15	predicted protein	-1.00028	-1.00763	-0.529747	-0.536288	-0.847846
22221	3.87e-26	predicted protein	-0.605668	-0.748798	-0.619153	-0.657203	-0.721101
22334	3e-24	predicted protein	-0.849307	-0.764079	-0.523686	-0.748916	-0.746031
22354	7.99e-15	hypothetical protein PHYSODRAFT_318079	-1.63122	-1.83984	-1.90902	-1.77225	-1.71925
22385	6.13e-63	leukocyte receptor cluster member 8	-0.418209	-0.249582	-0.52901	-0.69166	-0.587415
22417	1.57e-84	hypothetical protein PHYSODRAFT_345492	-0.953069	-1.22081	-0.848632	-0.885731	-1.08303
22427	5.01e-20	conserved unknown protein	-1.16274	-1.16416	-1.02046	-0.978276	-1.14629
22429	4.88e-124	hypothetical protein AURANDRAFT_66742	-1.532	-1.01836	-1.07345	-0.835479	-1.34272
22441	1.28e-13	predicted protein	-1.13979	-1.01977	-0.555268	-0.741417	-0.968564
22448	5.81e-114	predicted protein	-1.09326	-1.04869	-0.787823	-0.930686	-1.06478
22449	4.5e-18	hypothetical protein gll0142	-1.11361	-1.51559	-1.40016	-1.56033	-1.50888
22482	9.88e-25	predicted protein	-1.30369	-1.52712	-0.862397	-1.20863	-1.21069
22483	0	hypothetical protein AURANDRAFT_10068	-1.26929	-1.51004	-1.3682	-0.859079	-0.705568
22499	1.64e-61	conserved unknown protein	-0.895875	-1.06794	-1.0414	-1.1045	-1.09998
22582	2.32e-21	predicted protein	-1.18617	-1.3694	-0.83705	-1.0073	-1.10506
22599	2.14e-35	predicted protein	-0.781504	-0.840654	-0.635652	-0.828648	-0.756477
22627	2.72e-111	predicted protein	-0.637204	-0.700828	-0.645287	-0.748339	-0.625813
22672	2.56e-61	predicted protein	-1.35094	-1.26268	-0.701381	-0.435657	-0.943829
22685	1.08e-39	hypothetical protein VOLCADRAFT_81828	-1.40977	-1.8873	-0.910423	-0.572498	-1.01653
22699	1.09e-33	predicted protein	-1.07372	-1.74262	-1.94367	-2.25868	-2.61808
22725	1.19e-16	expressed protein	-1.04676	-1.08005	-0.902771	-1.05907	-1.3615
22728	2.25e-51	predicted protein	-0.981885	-0.862513	-1.04165	-0.92678	-0.968507
22739	3.35e-14	Os10g0520700	-0.38017	-0.65533	-0.449027	-0.728618	-0.423104
22741		not available	-1.27835	-1.13382	-0.871028	-0.903359	-0.50117
22750		not available	-1.05218	-1.16485	-0.698638	-0.487203	-1.09837
22790	3.64e-38	predicted protein	-0.54198	-0.463632	-0.645235	-0.720597	-0.693851
22801	2.97e-33	predicted protein	-1.04184	-1.21987	-0.811845	-0.7977	-0.713713
22808	1.98e-76	SpoU rRNA Methylase family	-1.70878	-1.99798	-1.66759	-1.57987	-1.29931
22840	6.99e-36	predicted protein	-1.738	-1.80589	-1.24588	-1.26555	-1.12381
22861	5.7e-42	predicted protein	-1.19807	-1.08151	-1.36774	-1.73119	-0.909117
22879	6.94e-50	hypothetical protein AURANDRAFT_61355	-1.0688	-0.859199	-0.596068	-0.824459	-1.24054
22886	6.3e-120	conserved unknown protein	-1.14162	-1.16366	-0.59767	-0.714638	-0.801058
22901	1.51e-17	conserved unknown protein	-1.06954	-1.19015	-0.780586	-0.99403	-0.890853
22943	0	predicted protein	-0.417697	-0.472803	-0.733494	-0.768016	-0.893023
22944	2.27e-76	conserved unknown protein	-0.584453	-0.696218	-0.65548	-0.562282	-0.640185
22985	6.25e-46	conserved unknown protein	-1.14803	-1.09083	-0.631352	-0.871133	-1.01998
22999	2.4e-20	predicted protein	-1.0515	-1.34261	-0.662772	-0.895738	-0.85633
23061		not available	-1.75473	-1.85641	-1.52487	-1.65069	-1.58681
23105	6.17e-21	conserved unknown protein	-0.628493	-0.94614	-0.544172	-0.510413	-0.774437
23142	1.92e-85	conserved unknown protein	-0.87212	-1.22966	-0.659057	-0.591276	-0.719093
23143	1.94e-13	cyclin B-like protein	-2.14589	-2.18976	-1.1369	-1.20047	-1.14299
23144		not available	-1.02379	-1.28922	-1.1065	-0.840186	-1.26797
23179	9.04e-134	similar to elongation factor Tu GTP-binding domain-containing protein 1	-0.564711	-0.432397	-0.787463	-0.668014	-0.639181
23199	5.22e-30	Sir2 NAD-dependent protein deacetylase	-0.661232	-0.81374	-0.523719	-0.543078	-0.649159
23210	1.42e-36	conserved unknown protein	-1.01441	-1.08898	-0.672329	-0.795705	-0.880569
23232		not available	-1.29008	-1.72002	-0.922614	-0.815662	-1.01178
23246	3.67e-22	predicted protein	-1.4327	-1.98668	-1.80202	-1.68115	-1.52932
23329	0	chaperonin cpn60	-0.617879	-0.602947	-0.464623	-0.413461	-0.498297
23331	9.01e-37	hypothetical protein AURANDRAFT_65363	-0.948875	-1.05009	-1.04618	-1.24167	-1.35582
23336	6.89e-20	hypothetical protein PHYSODRAFT_559466	-1.08642	-1.106	-0.873483	-1.31748	-1.02033
23354	6.61e-76	conserved hypothetical protein	-0.936721	-0.919821	-0.787618	-1.05494	-0.961266
23385	1.23e-45	hypothetical protein AURANDRAFT_68204	-0.925497	-1.09807	-0.70281	-0.805436	-0.856649
23404	4.34e-20	Lipase domain protein	-0.881364	-0.874287	-1.10093	-0.987847	-0.749161
23444		not available	-0.475856	-0.400756	-0.656671	-0.624336	-0.390185
23490	2.05e-106	predicted protein	-1.40002	-1.61054	-1.34944	-1.43525	-1.48812
23513	4.03e-43	predicted protein	-1.00403	-1.37041	-1.14551	-0.961135	-1.07482
23539	2.29e-38	predicted protein	-0.724828	-0.609294	-0.594867	-0.943566	-0.989771
23548		not available	-0.587813	-0.483593	-0.526075	-0.451512	-0.529989
23562		not available	-0.437642	-0.497782	-0.392637	-0.795976	-1.22369
23568	1.82e-16	predicted protein	-1.00701	-0.935534	-0.648015	-0.769735	-0.707377
23622	2.69e-40	conserved unknown protein	-0.990111	-1.10293	-0.573087	-0.698489	-0.684582
23648		not available	-0.648366	-0.702417	-0.605005	-0.665521	-0.384177
23650	8.28e-17	conserved unknown protein	-1.01034	-0.882287	-0.805519	-0.895168	-0.907625
23669		not available	-0.928112	-1.21453	-1.1843	-1.76866	-1.68896
23679	8.1e-36	conserved unknown protein	-1.12105	-1.33294	-0.925493	-1.19607	-1.25269
23738	2.61e-94	multi-sensor signal transduction multi-kinase	-0.697845	-0.670968	-0.692894	-0.544492	-0.863995
23751	4.89e-20	hypothetical protein PGTG_18064	-1.26202	-1.31977	-1.01816	-1.12124	-0.931133
23812	2.31e-37	conserved unknown protein	-0.955807	-1.28406	-0.368519	-0.233122	-0.587121
23862	7.77e-26	predicted protein	-1.17817	-1.09749	-0.502965	-0.774145	-0.849433
23865	5.98e-141	PREDICTED: similar to conserved hypothetical protein	-1.21817	-1.42482	-1.24735	-1.5626	-1.29524
23872	1.41e-16	hypothetical protein	-1.51523	-1.97967	-2.03251	-2.09763	-1.39482
23897		not available	-0.798031	-0.877937	-0.98172	-1.05752	-0.990365
24030	2.73e-134	conserved unknown protein	-0.416358	-0.487024	-0.433914	-0.540303	-0.774649
24123	0	Fumarate hydratase (Fumarase)	-0.966217	-1.13308	-0.657558	-0.632531	-0.763215
24129	3.31e-70	hypothetical protein wcw_0982	-1.00332	-1.18198	-1.01841	-1.36476	-1.57905
24201	0	predicted protein	-1.0818	-0.996229	-0.745709	-0.554153	-0.506319
24332	4.81e-33	predicted protein	-1.50505	-1.77685	-1.43805	-1.43715	-1.44888
24345	8.74e-62	ion channel putative	-1.11321	-1.52301	-0.596235	-0.768746	-0.789839
24429	5.88e-81	protein arginine N-methyltransferase, putative	-1.0212	-1.41349	-0.841398	-0.752318	-1.0882
24445	1.74e-55	predicted protein	-1.29864	-1.30775	-0.75378	-0.87553	-0.976821
24507	3.31e-31	conserved unknown protein	-0.428832	-0.822893	-0.791406	-0.982708	-1.56717
24590	1.42e-109	conserved unknown protein	-0.967239	-0.937521	-0.671475	-0.641722	-0.961042
24598		not available	-0.683175	-0.381569	-0.489983	-0.544615	-0.630278
24615		not available	-1.34751	-2.33323	-1.71882	-2.66196	-2.24698
24665	4.87e-18	predicted protein	-0.447286	-0.463069	-0.515951	-0.785561	-0.804312
24680	1.07e-17	predicted protein	-0.585114	-0.934489	-0.114657	-0.44329	-0.427198
24709	1.14e-11	conserved hypothetical protein	-0.850668	-1.0609	-0.795085	-0.887633	-0.798284
24712	4.95e-104	DEAD/DEAH box RNA helicase, putative	-0.708545	-0.759902	-0.776858	-0.890488	-0.871895
24733	1.64e-86	ATPase, histidine kinase-, DNA gyrase B-, and HSP90-like domain protein	-0.539667	-0.835091	-1.00604	-1.22422	-1.11675
24750	5.01e-83	predicted protein	-0.802477	-0.947087	-0.929692	-1.01207	-0.855418
24834	1.33e-66	predicted protein	-0.74351	-1.0504	-0.753677	-0.601939	-0.791205
24849	9.28e-52	conserved unknown protein	-1.37575	-1.0794	-1.12478	-0.763158	-0.85438
24878	7.46e-28	conserved unknown protein	-1.30282	-1.26208	-0.972421	-1.10171	-1.23898
24893	5.66e-22	predicted protein	-1.54321	-2.17665	-2.25261	-2.16492	-1.79467
24901	0	Methionyl-tRNA synthetase	-0.559764	-0.697403	-1.00341	-0.973698	-0.816053
24925	8.23e-65	ATP-binding Cassette (ABC) Superfamily	-0.414942	-0.458506	-0.388448	-0.367536	-0.421393
24980		not available	-1.5444	-1.69132	-1.30806	-1.07953	-0.932606
24989	2.97e-19	predicted protein	-1.28559	-1.44259	-1.19316	-1.01007	-1.22334
24990	1.2e-75	predicted protein	-0.796889	-0.86298	-0.62231	-0.64761	-0.629026
25037	1.02e-57	predicted protein	-0.333186	-0.41227	-0.297557	-0.24086	-0.238893
25106		not available	-0.875294	-1.06112	-1.13038	-1.90276	-2.00075
25120	1.45e-23	predicted protein	-0.982392	-1.04293	-0.815103	-1.12655	-1.18464
25124		not available	-0.459738	-0.499424	-0.36725	-0.41004	-0.253615
25130	2.68e-128	hypothetical protein AURANDRAFT_12151	-0.70379	-0.953953	-1.12562	-1.0501	-0.358471
25139	9.2e-75	predicted protein	-0.938057	-0.75978	-0.618429	-0.849986	-1.10612
25183	3.92e-14	conserved unknown protein	-0.746131	-0.632478	-0.321625	-0.45281	-0.631262
25223	2.66e-99	conserved unknown protein	-0.625703	-0.83747	-0.411903	-0.760441	-0.703728
25239	5.07e-26	predicted protein	-1.55507	-1.53026	-0.739564	-0.856502	-0.566764
25309	1.31e-59	hypothetical protein SE0248	-0.443678	-0.685163	-0.808921	-0.815704	-0.977717
25321	2.47e-13	putative secreted ribonuclease	-0.614782	-0.786336	-0.439313	-0.590096	-0.777624
25351	2.72e-27	hypothetical protein BpV2_031c	-1.30816	-0.837182	-0.954021	-0.925889	-0.744843
25397	1.22e-82	hypothetical protein AURANDRAFT_71581	-0.53498	-0.495355	-0.460548	-0.554913	-0.302976
25417	5.91e-51	predicted protein	-0.492073	-0.608119	-0.600272	-0.80113	-0.569849
25434	2.35e-55	predicted protein	-1.12457	-1.09716	-0.932679	-1.11277	-0.856369
25436		not available	-0.906135	-0.900477	-0.879362	-1.17064	-0.73514
25473	7.24e-53	conserved unknown protein	-1.37226	-1.74549	-1.57512	-1.69321	-1.53025
25475	1.84e-45	predicted protein	-0.965072	-0.88712	-1.5611	-1.54993	-1.28571
25484	9.62e-19	conserved hypothetical protein	-0.821181	-0.689993	-0.4513	-0.7506	-0.890849
25486	5.94e-78	predicted protein	-1.32931	-1.76142	-0.894545	-0.82971	-0.793632
25494	1.74e-69	predicted protein	-0.431948	-0.344651	-0.187003	-0.285703	-0.656776
25507	2.63e-18	Exo-1,3-beta-glucanase, family GH5	-1.72422	-1.7642	-1.86099	-2.00281	-1.70398
25539		not available	-0.534225	-0.652335	-0.774912	-0.872694	-0.99776
25548	6.64e-31	predicted protein	-0.692977	-0.558459	-0.397181	-0.933885	-0.978956
25587	5.41e-45	conserved hypothetical protein	-0.424401	-0.709996	-0.635844	-0.483354	-0.66837
25629	0	PEFG, plastid translation elongation factor EF-G	-0.464471	-0.628391	-0.525759	-0.508428	-0.35725
25640	7.49e-79	hypothetical protein PHYSODRAFT_311604	-0.46492	-0.675659	-0.757667	-0.576133	-0.636005
25652		not available	-0.597419	-0.744455	-0.464171	-0.441848	-0.483353
25663	7.05e-28	predicted protein	-0.972958	-0.907177	-0.54714	-0.913837	-0.655069
25689	3.25e-23	predicted protein	-1.09903	-1.18433	-0.882071	-0.793134	-0.912494
25701		not available	-0.730585	-0.633161	-0.682559	-0.742291	-0.777858
25722	3.87e-56	conserved unknown protein	-1.10942	-1.16431	-0.880964	-0.76093	-0.876211
25730	6.84e-23	selenoprotein W-related family, putative	-0.931254	-1.35228	-0.962672	-0.925139	-0.708294
25766	1.2e-30	predicted protein	-0.586974	-0.612692	-0.830307	-0.901687	-0.922799
25810	5.52e-34	hypothetical protein PHYSODRAFT_527383	-0.899176	-0.746998	-0.556366	-0.583108	-0.281696
25890	9.11e-15	predicted protein	-0.992139	-1.14738	-1.45367	-2.24032	-2.61379
25909		not available	-0.786708	-1.29175	-0.899658	-1.34816	-1.83254
26051	8.81e-158	Glutamate ammonia ligase	-0.841191	-0.774269	-0.51715	-0.457782	-0.369357
26457	1.2e-164	Glutathione reductase	-0.56792	-0.409413	-0.382339	-0.359258	-0.251206
26553	3.9e-156	ATP-binding cassette superfamily	-1.34031	-1.61022	-1.24418	-1.1507	-1.28821
26678	0	transketolase	-1.46139	-1.42789	-0.958611	-0.930986	-0.74127
26931	5.6e-89	GTP cyclohydrolase I	-1.45266	-1.3664	-1.16451	-1.20672	-1.37414
27873	0	hypothetical protein PHYSODRAFT_480661	-1.10036	-0.99723	-0.481957	-0.705492	-0.700006
27997	0	hypothetical protein AURANDRAFT_54952	-1.14676	-1.35519	-0.785031	-0.679244	-0.566814
28100	9.94e-77	3,4-dihydroxy-2-butanone 4-phosphate synthase/GTP cyclohydrolase II	-0.838676	-0.719007	-0.877314	-1.04075	-1.10138
28185	1.82e-84	protein arginine n-methyltransferase 1, putative	-0.896961	-1.0148	-0.468333	-0.592987	-0.815684
28189	0	Molecular chaperones HSP70/HSC70, HSP70 superfamily	-0.857265	-0.836076	-0.916118	-0.944821	-1.08198
28300	2.97e-133	dimethyladenosine transferase putative	-0.926074	-0.736131	-0.484623	-0.82615	-0.955092
28330	0	probable bifunctional purine synthesis protein	-1.26185	-1.12468	-0.722535	-0.657524	-0.543619
29018	4.31e-159	conserved unknown protein	-1.03425	-0.907453	-0.537723	-0.756045	-0.98816
29232	0	Lysyl-tRNA ligase	-0.725379	-0.815964	-0.548617	-0.600579	-0.434507
30004	5.81e-70	Na+-bile acid cotransporter (ISS)	-0.500936	-0.507378	-0.607778	-0.678372	-0.544
30454	4.19e-125	hypothetical protein PHYSODRAFT_481255	-1.1198	-1.07985	-0.567361	-0.816889	-0.853325
30691	2.82e-118	PREDICTED: spermidine synthase-like	-0.947945	-1.15957	-0.47786	-0.244797	-0.760929
31037	1.51e-159	DEAD box helicase	-0.734855	-0.776265	-0.21037	-0.34333	-0.797795
31145	0	ATP-dependent DEAD/H RNA helicase	-0.730689	-0.888927	-0.809504	-0.751492	-0.813266
31256	5.95e-146	unnamed protein product	-1.18887	-1.29741	-1.26518	-1.33125	-0.909801
31380	6.14e-36	PREDICTED: probable alpha-ketoglutarate-dependent dioxygenase ABH7-like, partial	-1.38333	-1.63925	-1.37606	-1.314	-1.97482
31415	2.15e-65	putative S-adenosylmethionine-dependent methyltransferase	-1.33264	-1.53314	-0.88109	-1.03575	-0.927853
31516	0	conserved unknown protein	-0.827846	-0.988936	-0.774885	-0.86179	-0.630517
31627	3.29e-36	ribosomal large subunit pseudouridine synthase A	-1.37491	-1.66839	-1.39253	-1.45009	-1.41129
31710	1.08e-119	hypothetical protein PHYSODRAFT_298604	-1.18868	-0.994419	-0.635626	-0.949417	-1.25007
31819	1.15e-53	predicted protein	-1.65382	-2.21465	-1.65191	-1.37042	-1.51037
31929	5.41e-102	geranyl-diphosphate synthase	-0.651627	-1.14311	-0.607697	-0.464245	-0.765279
31932	2.17e-134	hypothetical protein SELMODRAFT_88381	-0.840373	-1.26277	-0.689417	-0.853538	-0.729702
32140	6.05e-90	dihydrodipicolinate synthase	-0.785146	-0.6957	-0.428396	-0.504228	-0.765735
32158	5.69e-31	nucleolar complex protein 3	-1.02431	-1.01955	-0.809691	-1.22467	-1.08855
32325	3.41e-73	hypothetical protein AURANDRAFT_10595	-1.20259	-1.44606	-0.948373	-1.22178	-1.32856
32414	0	PEngA, plastid EngA GTPase	-1.08199	-0.975854	-0.517449	-0.669341	-1.13612
32807	1e-148	hypothetical protein NEUTE1DRAFT_124213	-0.866549	-0.80385	-0.247919	-0.402932	-0.672954
32860	3.27e-162	enoyl-(acyl carrier protein) reductase	-1.00597	-0.830204	-1.31145	-0.961712	-0.94012
32996	3.16e-164	conserved unknown protein	-1.35804	-1.68885	-0.98391	-1.04146	-0.86729
33044	0	lysyl-tRNA synthetase	-1.33586	-1.57947	-0.749911	-0.741609	-0.831447
33252	1.38e-111	DEAD box helicase	-0.761105	-0.741205	-0.306669	-0.48442	-0.691948
33425	0	GTP binding protein Bms1	-1.24508	-1.13666	-0.902173	-1.23827	-1.2754
33476	8.21e-126	hypothetical protein PHYSODRAFT_297671	-0.768876	-1.17747	-0.540276	-0.400193	-0.685343
33580	0	Multidrug-Resistance like protein 1, isoform M	-0.586787	-0.681611	-0.744224	-0.782715	-0.707448
33600	3.63e-74	hypothetical protein AURANDRAFT_7786	-1.12447	-1.15061	-0.683682	-0.762297	-0.75188
33670	3.29e-159	Ribonucleoside-diphosphate reductase small chain	-1.28966	-1.27801	-0.583976	-0.827439	-0.953416
33682	6.38e-108	hypothetical protein AURANDRAFT_53467	-0.379031	-0.488482	-0.231412	-0.460058	-0.703205
33775	1.51e-86	methionine aminopeptidase, type I	-0.710187	-0.751743	-0.744053	-1.08025	-0.77518
34021	1.49e-115	hypothetical protein PHYSODRAFT_551704	-1.06303	-1.38065	-0.929124	-0.966436	-1.16081
34059	5.13e-94	Calcium-dependent protein kinase 2 (PfCDPK2)	-0.524135	-0.525896	-0.41712	-0.454929	-0.603734
34176	9.58e-64	ribosomal RNAprocessing protein putative	-1.2502	-1.5913	-0.893739	-1.13457	-1.03575
34233	3.16e-19	S-adenosylmethionine decarboxylase proenzyme	-0.501034	-0.358535	-0.924912	-0.901561	-1.27129
34412	6.77e-30	conserved hypothetical protein	-1.02427	-1.23195	-0.833309	-0.652307	-0.752512
34596	7.17e-165	hypothetical protein SCHCODRAFT_80374	-1.15769	-1.31277	-0.738028	-0.751996	-1.07258
34881	2.42e-107	PREDICTED: similar to predicted protein	-0.924724	-0.747281	-0.773801	-0.989972	-0.973799
34959	6.28e-84	hypothetical protein PHYSODRAFT_289018	-0.872947	-1.05225	-0.47337	-0.721129	-0.807452
34994	3.9e-54	hypothetical protein PHYSODRAFT_320679	-0.886334	-0.998207	-0.954507	-0.983176	-0.658378
35087	1.45e-96	conserved hypothetical protein TIGR00275	-0.853468	-1.20427	-0.695737	-0.550795	-0.439322
35194	1.6e-18	LOC100145567 protein	-1.73098	-1.55004	-0.595274	-0.446677	-0.822304
35224	8.45e-81	Aldo/keto reductase	-0.862099	-1.10323	-0.695019	-0.64885	-0.937615
35297	2.52e-26	hypothetical protein PGTG_11987	-1.00345	-1.68038	-0.887262	-0.902809	-0.893292
35510	1.42e-46	Possible Cdc2-related protein kinase	-0.659061	-0.511151	-0.55947	-0.785035	-0.73026
35527	0	hypothetical protein AURANDRAFT_59818	-0.332685	-0.605144	-0.244175	-0.499755	-0.632843
35723	7.91e-72	SD16865p	-0.687251	-0.778377	-0.856543	-0.742698	-0.719341
35933	1.73e-97	hypothetical protein AURANDRAFT_20293	-0.365328	-0.415508	-0.25169	-0.275762	-0.23275
35963	1.8e-79	Isochorismatase hydrolase	-1.08933	-1.23579	-0.897407	-0.887188	-1.33068
36322	1.53e-124	RNA methyltransferase, TrmA family	-1.19364	-1.61744	-0.809051	-0.9295	-1.38687
36334	0	hypothetical protein AURANDRAFT_52965	-0.730161	-0.654501	-0.553733	-0.641694	-0.636268
36339	0	Isoleucyl-tRNA Synthetase	-1.06347	-1.15529	-0.648183	-0.57137	-0.476632
36406	6.92e-36	conserved unknown protein	-1.19897	-1.18083	-0.694461	-0.859164	-1.09056
36434	2.03e-113	conserved unknown protein	-1.24352	-1.20817	-0.5739	-0.791013	-1.18438
36506	7.19e-54	PREDICTED: tRNA pseudouridine synthase 3	-0.604861	-0.528351	-0.823763	-0.824137	-0.617005
36576	0	hypothetical protein AURANDRAFT_52055	-0.803227	-0.690584	-0.786966	-0.773278	-0.684137
36597	6.09e-91	tRNA modification GTPase GTPBP3, mitochondrial isoform IV	-1.18169	-1.58596	-1.14937	-1.15846	-1.29794
36650	4.27e-66	Hypothetical leucine rich repeat protein	-2.32476	-1.74682	-2.37175	-2.20267	-1.83328
36684	9.96e-89	hypothetical protein AURANDRAFT_32555	-0.760554	-0.803584	-0.882395	-1.00911	-0.726533
36835	8.39e-116	conserved unknown protein	-0.530665	-0.848808	-0.529622	-0.714814	-0.765727
36845	0	hypothetical protein PHYSODRAFT_538440	-1.40058	-1.71063	-1.06442	-1.06372	-1.20347
36986	1.94e-88	conserved unknown protein	-0.998107	-1.14807	-0.94354	-1.29472	-1.09967
37156	5.13e-74	ribose-phosphate pyrophosphokinase, putative	-0.506806	-0.708137	-0.425276	-0.445998	-0.505398
37187	0	eukaryotic initiation factor 3b	-0.452398	-0.473185	-0.352186	-0.451268	-0.357352
37277	1.41e-67	Trigger factor (TF)	-0.387763	-0.59963	-0.615136	-0.620801	-0.372715
37374	3.2e-47	PREDICTED: probable tRNA pseudouridine synthase 1-like	-1.28309	-1.44836	-0.700891	-0.812199	-0.631077
37705	1.74e-89	hypothetical protein SELMODRAFT_129414	-0.985046	-1.18738	-0.916815	-0.958733	-0.94559
37881	3.76e-76	conserved unknown protein	-0.647176	-0.631559	-0.198159	-0.421067	-0.32046
37965	3.54e-56	U3 snoRNP-associated protein Rrp5	-1.2748	-1.35319	-0.694857	-1.08992	-1.21182
38051	3.44e-86	6phosphofructo2kinase/fructose2 putative	-1.03081	-1.00055	-1.03328	-1.17076	-1.24135
38073	3.54e-53	nucleosome assembly protein 1-like protein 3	-0.746434	-0.838703	-0.471317	-0.585531	-0.55455
38136	2.78e-32	Protein for assembly of pre-ribosomal particles containing 18S rRNA	-1.02397	-0.91673	-0.485085	-0.66385	-0.73692
38143	7.66e-90	conserved unknown protein	-0.889746	-0.778705	-0.320005	-0.582126	-0.863227
38248	0	Alanyl-tRNA Synthetase	-0.916368	-1.11473	-1.06594	-1.00945	-0.888485
38361		not available	-0.496936	-0.707819	-0.681264	-0.912228	-0.779305
38428	3.36e-69	alternative oxidase	-1.26379	-1.55715	-1.86529	-1.837	-1.57697
38466	9.44e-37	hypothetical protein PHYSODRAFT_414447	-0.990444	-0.987288	-1.15594	-1.04012	-0.905559
38662	1.38e-117	U3 snoRNP-associated protein Utp7	-0.96476	-1.00412	-0.534669	-0.581094	-0.866613
38679	7.24e-24	hypothetical protein PHYSODRAFT_355014	-0.861005	-1.10323	-0.74804	-0.665224	-0.480764
38770	1.39e-110	predicted protein	-2.01577	-2.23072	-1.9256	-1.67617	-1.97896
38827	2.66e-44	conserved unknown protein	-1.5885	-1.62951	-0.944701	-0.91295	-1.46847
39075	0	Amidophosphoribosyltransferase	-0.47037	-0.633845	-0.364652	-0.522291	-0.580872
39286	0	hypothetical protein AURANDRAFT_33184	-0.71332	-0.653208	-0.567317	-0.732505	-0.963379
39540	1.05e-91	conserved unknown protein	-1.0052	-1.03385	-0.561147	-0.61569	-0.847793
39924	0	DNA topoisomerase IV subunit B	-1.41668	-1.29335	-0.765652	-0.888926	-1.14677
40001	0	GTP-binding protein LepA	-0.672135	-0.746649	-1.15458	-1.15908	-0.926486
40034	0	hypothetical protein AURANDRAFT_55515	-0.502375	-0.665889	-0.838931	-0.631843	-0.50618
40223	0	GMP synthase	-0.853832	-1.07842	-0.60198	-0.581499	-0.694302
40341	5.79e-97	similar to U3 small nucleolar RNA interacting protein 2	-1.15397	-0.927904	-0.517239	-0.671288	-0.909229
40445	0	dynein heavy chain	-0.424352	-0.42417	-0.630418	-0.742157	-0.993282
40554	0	ABC transporter	-0.76566	-0.622504	-0.810754	-0.951728	-0.747754
41038	0	Os05g0455500	-0.765573	-0.680976	-0.623385	-0.669911	-0.626209
41246	4.18e-175	(dimethylallyl)adenosine tRNA methylthiotransferase	-0.534381	-0.705226	-0.487578	-0.406391	-0.460673
41505	0	hypothetical protein AURANDRAFT_72359	-0.385419	-0.500583	-0.457521	-0.3756	-0.67853
41778	0	adenylosuccinate synthetase	-0.570259	-0.799642	-0.791696	-0.719155	-0.408858
42226	0	Glutamyl-tRNA Synthetase	-0.692287	-1.05504	-0.591772	-0.590908	-0.331583
42599	1.72e-69	DEAD/DEAH box RNA helicase, putative	-0.75929	-0.666695	-0.486845	-0.71265	-0.886305
42821	0	(dimethylallyl)adenosine tRNA methylthiotransferase	-1.197	-1.34647	-0.891775	-1.30013	-1.18347
260748	9.83e-129	conserved unknown protein	-1.37651	-1.54626	-0.829491	-0.900474	-1.0512
260786	1.09e-103	hypothetical protein PHYSODRAFT_348148	-0.951164	-1.34087	-0.920984	-0.797078	-0.445707
260833	1.07e-150	ABC transporter related	-0.35676	-0.561979	-0.81608	-0.91674	-0.738835
260852	2.94e-90	conserved unknown protein	-0.531376	-0.536816	-0.418429	-0.439834	-0.372595
260923	5.23e-84	conserved unknown protein	-1.53443	-1.83647	-1.24136	-1.31712	-1.20524
260975	8.35e-62	monovalent Cation:Proton antiporter-2 family	-0.505886	-0.392594	-0.739599	-0.629705	-0.674889
261102	1.25e-68	hypothetical protein AURANDRAFT_12100	-0.361394	-0.37654	-0.630885	-0.600151	-0.37515
261109	4.18e-29	putative heat shock protein 70	-0.81704	-0.9302	-0.61052	-0.614155	-1.01095
261145	2.43e-46	PREDICTED: zinc phosphodiesterase ELAC protein 1-like	-1.3189	-1.26074	-0.97466	-1.34885	-1.5595
261233	2.66e-72	predicted protein	-0.550596	-0.73125	-0.324638	-0.846069	-1.0337
261250	8.38e-61	hypothetical protein MELLADRAFT_33495	-1.19116	-1.58614	-1.16354	-1.15573	-1.43803
261270		not available	-1.11965	-1.24459	-0.884851	-0.893201	-1.15095
261324	1.78e-102	molybdenum cofactor sulfurase, putative	-0.401181	-0.396591	-0.237658	-0.37813	-0.539029
261462	5.91e-28	conserved unknown protein	-1.61599	-1.49082	-0.783803	-0.90018	-1.09334
261694	4.01e-50	hypothetical protein PTSG_04388	-0.363281	-0.995294	-1.64739	-1.74018	-1.55637
261719	8.77e-37	Chain A, Catechol O-Methyltransferase Bisubstrate-Inhibitor Complex >gi|34811344|pdb|1H1D|A Chain A, Catechol O-Methyltransferase >gi|110591018|pdb|2CL5|A Chain A, Catechol-O-Methyltransferase In Complex With An Inhibitor >gi|110591019|pdb|2CL5|B Chain B, Catechol-O-Methyltransferase In Complex With An Inhibitor >gi|157834121|pdb|1VID|A Chain A, Catechol O-Methyltransferase >gi|261278752|pdb|3HVH…	-1.03363	-1.35756	-1.26297	-1.11055	-0.507886
261747		not available	-1.23092	-1.4347	-0.660689	-0.82925	-0.963245
261750	1.37e-68	Hydroxypyruvate reductase	-1.5607	-2.05689	-1.59507	-1.66674	-1.64008
261769	1.55e-23	conserved unknown protein	-0.668584	-1.00553	-1.26481	-1.3257	-1.0497
262018	1.26e-22	hypothetical protein PHYSODRAFT_496599	-1.03591	-0.961445	-0.836182	-1.10687	-1.13543
262047	1.78e-154	KLTH0B01078p	-0.981314	-1.06054	-0.519369	-0.494747	-0.392691
262126	1.4e-77	nuclear prelamin A recognition factor-like protein	-0.740354	-0.924341	-0.31783	-0.405334	-0.667724
262303	8.29e-77	ATP-dependent DNA helicase PcrA	-1.14174	-1.34778	-1.11626	-1.14657	-1.27078
262325	3.2e-65	predicted protein	-1.41301	-1.45853	-0.661992	-0.817757	-0.960006
262326	0	ran binding protein 4-like protein	-0.952978	-0.978383	-0.703655	-0.810935	-1.2303
262343	1.43e-69	predicted protein	-1.00437	-1.52418	-0.766393	-0.543817	-0.99545
262538	2.45e-15	hypothetical protein PHYSODRAFT_313530	-1.94895	-1.72756	-1.72235	-1.22404	-1.76261
262625	2.45e-90	hypothetical protein PHYSODRAFT_482876	-1.53543	-1.74169	-1.01043	-1.07787	-0.856465
262699	3.48e-83	ubiquitin-activating enzyme (E1), putative	-1.38554	-1.61552	-1.5629	-1.82739	-1.42033
262731		not available	-1.46972	-2.10561	-2.3891	-2.32538	-2.10407
262858	1.31e-85	Iki3p	-0.91489	-1.00125	-0.664907	-0.566976	-0.883563
262908	1.07e-62	DEAD box helicase	-0.794965	-0.876371	-0.689405	-0.841078	-0.69938
262965		not available	-1.07422	-1.65355	-0.760282	-0.921739	-0.446456
262975	1.59e-38	Leishmanolysin metalloprotease M8, Zn-binding site	-0.897093	-0.44293	-0.741383	-0.740506	-1.05136
262980	3.42e-140	hypothetical protein PTSG_08854	-1.16087	-1.42369	-1.20922	-1.13942	-1.37347
263386	9.74e-54	hypothetical protein AURANDRAFT_63839	-0.864675	-1.02386	-0.895251	-0.806508	-1.17027
263454	2.79e-44	trypsin	-0.420824	-0.376068	-1.16946	-1.26276	-1.01055
263463		not available	-0.928796	-1.07467	-0.823927	-0.993589	-0.880625
263495	5.17e-126	Polyribonucleotide nucleotidyltransferase	-1.26702	-1.38062	-0.961876	-0.66605	-0.681298
263535	2.96e-14	calmodulin mutant SYNCAM51A	-0.855253	-0.734839	-0.845223	-0.683459	-0.695728
263641	1.85e-100	translation initiation factor IF-2	-1.15419	-1.10709	-0.829266	-0.948248	-1.04816
263669	1.03e-25	UvrD/REP helicase	-1.17452	-1.23488	-0.810561	-0.757405	-0.995508
263987	3.37e-18	hypothetical protein AURANDRAFT_8418	-1.04285	-0.90281	-0.93528	-0.865658	-1.01338
264090	1.28e-61	uncharacterized protein LOC100280423	-0.667967	-0.675131	-0.553971	-0.642389	-0.784925
264222	1.88e-161	predicted protein	-0.662185	-0.653014	-0.904203	-0.851917	-0.947102
264632	0	Peptidase U32 (ISS)	-1.62315	-1.96669	-1.63913	-1.48956	-1.69473
264690	3.16e-54	lipoyltransferase	-0.529003	-0.588584	-0.959824	-1.08887	-0.949953
267957	1.29e-109	unnamed protein product	-1.64027	-1.90842	-1.23047	-0.774183	-1.04097
267979	3.33e-125	conserved unknown protein	-0.662879	-0.653582	-0.621069	-0.700427	-0.856203
268130	5.71e-57	conserved unknown protein	-1.34419	-1.37516	-0.831791	-0.901652	-1.24538
268136	7.89e-74	Putative sulfurtransferase	-0.675867	-0.901499	-0.569603	-0.640405	-0.823423
268145	3.89e-77	hypothetical protein PHYSODRAFT_562761	-1.05553	-1.01738	-0.614954	-0.637816	-0.861263
268179	1.7e-29	hypothetical protein	-0.612946	-1.02857	-1.34504	-1.57671	-0.865162
268238	0	hypothetical protein AURANDRAFT_58702	-1.0925	-1.04026	-1.08546	-1.20126	-1.2156
268327	3.41e-26	hypothetical protein pah_c032o038	-1.36692	-1.53708	-1.64999	-1.46213	-1.40928
268331	0	WD repeat protein	-1.2828	-1.32793	-0.795848	-0.82262	-1.26146
268352	3.87e-81	P-type ATPase, calcium transporting Cta4	-0.744708	-0.790196	-0.807136	-0.748506	-0.693513
268451	6.45e-14	ATP-dependent RNA helicase	-0.600072	-0.736088	-0.603987	-0.72956	-0.873903
268455	2.82e-108	predicted protein	-1.4864	-1.68072	-0.885211	-0.918281	-1.36702
268519	4.97e-42	conserved hypothetical protein	-0.724877	-0.77926	-0.665097	-0.631583	-0.451629
268559	0	Nog1, nucleolar GTPase	-0.831105	-0.671995	-0.58174	-0.734326	-0.839358
268629	1.5e-34	hypothetical protein SELMODRAFT_111763	-0.737624	-0.861075	-0.384763	-0.401651	-0.692801
268678	1.88e-55	Heat shock protein 40	-0.887877	-0.940635	-0.733731	-1.00794	-1.36258
268714	3.72e-177	MBipA, mitochondrial GTPase BipA/TypA	-0.563361	-0.753357	-0.543252	-0.502795	-0.821837
268746	0	Importin-7 (Imp7) (Ran-binding protein 7) (RanBP7)	-0.424325	-0.55794	-0.374061	-0.43825	-0.571729
268788	7.84e-20	hypothetical protein PHYSODRAFT_373030	-0.422992	-0.432536	-0.846218	-1.08791	-1.06917
268807	0	ribonucleotide reductase M1 subunit	-1.57062	-1.68133	-0.990736	-1.10483	-1.16547
268812	0	predicted protein	-1.28153	-1.4546	-0.785535	-0.873541	-1.40199
268845	1.22e-85	Serine/threonine protein kinase and Signal transduction histidine kinase (STHK) with GAF sensor	-0.782033	-0.727161	-0.765812	-1.05555	-0.942629
268880	3.53e-23	PREDICTED: p21-activated protein kinase-interacting protein 1-like	-0.973532	-1.00322	-0.822771	-0.885521	-1.03689
268970	5.99e-140	hypothetical protein AURANDRAFT_12151	-0.768885	-0.794314	-1.11173	-1.01694	-0.735922
269018	2.57e-22	hypothetical protein PHYSODRAFT_487168	-1.16271	-1.16163	-0.476161	-0.797501	-0.666556
269034	3.69e-16	hypothetical protein AURANDRAFT_71973	-1.17835	-1.30129	-1.59177	-1.76662	-1.44033
269080	0	CTP synthase	-1.07102	-1.24886	-1.0173	-1.16459	-0.995089
269158	1.31e-113	conserved unknown protein	-0.798005	-0.980193	-0.736878	-0.500182	-0.391895
269238	9.53e-27	predicted protein	-0.40288	-0.62127	-0.651334	-0.733468	-0.896
269273	2.18e-68	p100 precursor	-0.728046	-1.06412	-1.15599	-1.36135	-1.8467
269352	1.02e-125	conserved unknown protein	-0.631104	-0.701945	-0.492763	-0.689671	-0.546527
269376		not available	-0.759487	-0.894545	-0.942593	-1.02375	-0.998039
269710	6.82e-39	dihydropteridine reductase	-0.811896	-0.883747	-0.323058	-0.440767	-0.403592
269717	3.9e-19	molecular chaperone DnaK	-1.51319	-1.7399	-1.49979	-1.79209	-1.66988
269726	3.22e-37	PREDICTED: transmembrane protease serine 9-like	-0.361122	-0.579934	-0.368918	-0.468632	-0.421784
269828		not available	-1.25792	-1.03924	-0.719131	-1.08398	-1.01279
269917	2.83e-73	tRNA (uracil-5-)-methyltransferase	-0.993539	-1.32046	-0.943302	-1.04493	-1.02712
269925	6.99e-30	unnamed protein product	-0.642263	-0.590153	-0.570991	-0.599735	-0.729518
269975	3.79e-33	predicted protein	-1.03063	-0.829343	-0.715278	-0.954489	-1.21217
269985	1.3e-41	putative leucine dehydrogenase	-0.941645	-1.34883	-1.47196	-1.39738	-1.44464
270013	0	DNA polymerase I, putative	-0.723928	-0.856224	-0.884753	-1.04531	-0.732651
270141	4.48e-140	beta-ketoacyl synthase	-0.887829	-0.451208	-0.879414	-0.774688	-0.159256
270148	7.81e-75	hsp70-like protein	-1.10045	-1.0216	-0.632164	-0.59006	-0.979697
1069_bd	4.13e-28	predicted protein	-0.418211	-0.3109	-0.220271	-0.322936	-0.394765
1091_bd		not available	-0.786994	-0.805143	-1.11644	-1.10706	-0.994652
1667_bd	3.91e-53	conserved unknown protein	-0.979355	-0.87486	-0.580636	-0.384966	-0.864254
1786_bd		not available	-0.653913	-0.912185	-0.775404	-0.881778	-0.470645
1788_bd	1.54e-16	conserved unknown protein	-0.798707	-0.688185	-0.5667	-0.612211	-0.545401
1828_bd	7.08e-47	unknown	-1.37355	-1.34151	-0.462103	-0.443597	-0.624672
190_bd	3.63e-71	DEAD box helicase	-0.748912	-0.67304	-0.26104	-0.490046	-0.659952
524_bd	3.86e-94	predicted protein	-0.866408	-0.839085	-0.478631	-0.638045	-0.830233
539_bd	4.31e-30	Dynein light chain 4, axonemal	-1.56532	-1.17434	-0.930358	-0.984514	-0.772963
621_bd		not available	-0.465948	-0.329291	-0.696293	-0.804864	-0.751681
763_bd		not available	-0.5261	-0.46829	-0.665801	-0.921765	-1.15598
* e-value cut off E-05
