# Supplementary material for: Whole transcriptome analysis of the silicon response of the diatom Thalassiosira pseudonana
Source: BMC Genomics. 2012 Sep 20;13:499. doi: 10.1186/1471-2164-13-499 (PMC3478156; doi:10.1186/1471-2164-13-499)
Supplement: Additional file 7 — Table S3. Mock vs SLRG dataset. [file 1471-2164-13-499-S7.xlsx]

## Sheet: Sheet1
Additional File 6
Table S3. Genes detected in 485 SLRG dataset and Mock et al. (2008)
		Fold change vs 0 hr [Log2]
Gene ID	Description	2hr_log_ratio	4hr_log_ratio	7hr_log_ratio	8hr_log_ratio	9hr_log_ratio
21085	N/A	-0.0620365	-0.131827	1.08404	0.698516	0.457853
24818	Endonuclease I	0.238746	-0.176195	0.596941	0.544971	0.013612
21795	Endonuclease I	-0.0636185	-0.400276	0.606576	0.540668	0.156306
19048	Serine/threonine protein kinase	0.035931	-0.224369	0.805888	0.445576	0.0670185
21216	N/A	0.629507	0.661983	2.0106	1.85011	1.15145
23510	N/A	-0.0925835	0.064537	1.17799	1.11606	0.568218
264730	Spermidine synthase	-0.27534	0.123701	0.81327	0.756183	0.536566
8086	N/A	0.708656	1.35085	2.90474	2.7886	2.7302
24028	N/A	-1.1802	0.480585	1.03251	0.582188	0.48576
268839	RNA binding protein	0.0937785	-0.156235	0.0945515	0.205294	0.0034485
263081	Serine/threonine protein kinase receptor (+LRR)	-0.0748715	0.649945	2.48073	2.25284	1.54702
262099	Alanine racemase	-0.197807	-0.219221	0.459948	0.598872	0.176529
19813	S-adenosylmethionine (SAM) decarboxylase	-0.274009	0.14583	0.934679	0.808387	0.705951
12594	Girdle band-associated cell surface protein	0.118418	0.156198	0.964763	0.811823	0.630783
Mock, T., M. P. Samanta, et al. (2008). "Whole genome expression profiling of the marine diatom Thalassiosira pseudonana identifies genes involved in slicon bioprocesses." Proc Nat Acad Sci USA 105(5): 1579-1584.
