# Supplementary material for: Whole transcriptome analysis of the silicon response of the diatom Thalassiosira pseudonana
Source: BMC Genomics. 2012 Sep 20;13:499. doi: 10.1186/1471-2164-13-499 (PMC3478156; doi:10.1186/1471-2164-13-499)
Supplement: Additional file 8 — Table S4. Characteristcs of silaffin cluster. [file 1471-2164-13-499-S8.xlsx]

## Sheet: Sheet1
Additional File 7
Table S4. Characteristics of silaffin cluster
Protein ID	2hr_log_ratio	4hr_log_ratio	7hr_log_ratio	8hr_log_ratio	9hr_log_ratio	Description	E-Value	Lysine (%)*	Serine (%)*	Basic (K,R,H) (%)*	Acidic (D,E,N,Q) (%)*	Aliphatic hydroxyl (S,T) (%)*	Gravy	pI Value**	SOSUI Prediction	SOSUI TM	TMHMM No of Helix	Interpro Domains
1316	1.12618	0.775393	2.70776	2.28632	2.05722	---NA---		6.41	12.16	12.68	23.66	17.91	-0.441	4.63	SOLUBLE	0	0
4385	0.789928	0.896537	3.16317	2.94378	2.56227	predicted protein [Phaeodactylum tricornutum CCAP 1055/1]	7.58e-13	6.52	7	12.08	25.36	10.87	-0.412	4.5	SOLUBLE	0	0	SignalP
4922	0.266431	1.57655	3.23997	2.94845	2.50206	peptidase s8 and s53 subtilisin kexin sedolisin	1.43e-46	5.22	10.72	10.99	21.03	18.25	-0.371	4.96	SOLUBLE	0	0	Peptidase S8/S53, subtilisin/kexin/sedolisin| Galactose-binding domain-like| Peptidase S8/S53, subtilisin, active site
7900	1.92338	1.25343	3.80728	3.62161	3.2226	---NA---		6.68	9.02	14.02	23.21	16.86	-0.829	8.11	SOLUBLE	0	0	Allergen V5/Tpx-1-related| CAP domain
8086	0.708656	1.35085	2.90474	2.7886	2.7302	---NA---		2.84	8.51	6.19	20.88	19.33	-0.416	4.01	MEMBRANE	1	0	SignalP
8273	1.96988	0.725452	4.30477	4.19954	3.55977	hypothetical protein wcw_0982 [Waddlia chondrophila WSU 86-1044]	2.03e-66	3.12	9.36	9.22	23.4	13.9	-0.182	4.58	SOLUBLE	0	0	SignalP
9432	1.39743	2.30369	4.51016	4.30315	4.15653	---NA---		5.57	9.02	14.85	22.02	14.32	-0.686	8.08	SOLUBLE	0	0	Allergen V5/Tpx-1-related| CAP domain
10458	1.22559	0.551948	2.97276	2.94231	2.16058	---NA---		2	14.67	4.67	20.67	23.33	-0.082	3.85	MEMBRANE	2	0	TM
11048	1.33746	1.39163	3.65263	3.06077	2.96159	---NA---		4.53	15.67	13.1	19.46	22.64	-0.553	8.51	MEMBRANE	5	5	TM
11138	2.02432	1.10437	2.94054	3.00297	2.87195	protein	3.84e-17	3.94	13.69	11	20.33	21.58	-0.224	5.4	SOLUBLE	0	0	Cyclin| Cyclin, N-terminal| Cyclin-like| Cyclin-related
11150	0.585334	1.07888	3.40355	3.17682	2.67329	protein	1.01e-09	4.09	12.14	14.64	21.9	18.07	-0.672	5.78	SOLUBLE	0	0	Cyclin| Cyclin, N-terminal| Cyclin-like| Cyclin-related
20891	2.61694	2.00202	4.27771	3.94973	3.89732	---NA---		4.06	12.18	9.25	17.37	20.45	-0.068	5.65	MEMBRANE	6	5	TM
21595	1.88259	0.844448	2.55531	2.46468	2.23276	---NA---		6.47	7.71	9.48	19.22	16.92	-0.111	4.29	MEMBRANE	3	0	PDZ/DHR/GLGF
22062	1.10481	0.831285	2.44548	2.08253	1.99925	---NA---		7.38	13.32	14.86	24.49	21.93	-0.845	5.35	SOLUBLE	0	0
22631	1.22735	0.701938	2.84506	2.71593	2.15092	---NA---		6.85	11.51	12.05	24.38	19.59	-0.531	4.44	SOLUBLE	0	0
23757	1.11702	1.84077	3.81926	3.40877	3.1875	---NA---		11.18	12.27	15.92	24.13	20.08	-0.827	5.72	SOLUBLE	0	0	ATPase, alpha/beta subunit, nucleotide-binding domain, active site
24312	3.11889	1.74005	4.55879	4.94786	3.91589	---NA---		1.72	12.93	3.45	18.1	15.52	0.465	3.57	MEMBRANE	2	1	TM
24597	1.05464	1.87466	3.44959	3.22228	2.88108	---NA---		9.29	16.73	11.15	11.15	30.11	-0.463	10.04	SOLUBLE	0	0	SignalP
25038	2.51956	1.19028	3.96422	3.53056	3.2627	predicted protein [Phaeodactylum tricornutum CCAP 1055/1]	1.22e-44	6.08	11.18	13.73	22.24	19.08	-0.629	6.88	SOLUBLE	0	0
25814	1.3884	1.12654	3.37709	2.96296	2.48059	---NA---		6.06	13.15	15.05	19.55	18.86	-0.474	9.09	SOLUBLE	0	0
25838	2.04404	1.89483	3.94977	3.49911	3.29497	---NA---		3.56	11.53	6.1	20.51	22.2	-0.099	3.91	SOLUBLE	0	0	SignalP
25921	2.08281	1.24521	3.63885	4.05947	3.3224	---NA---		14.72	17.75	19.05	14.29	21.65	-0.552	9.93	SOLUBLE	0	0	SignalP
260761	1.4145	0.627204	2.49421	2.27541	1.73758	helicase domain protein	1.22e-41	6.06	10.61	15.91	20.91	16.52	-0.878	9.74	SOLUBLE	0	0	Helicase-associated
* based on http://www.bioinformatics.org/sms2/protein_stats.html
** based on http://www.bioinformatics.org/sms2/protein_iep.html
