# Supplementary material for: Whole transcriptome analysis of the silicon response of the diatom Thalassiosira pseudonana
Source: BMC Genomics. 2012 Sep 20;13:499. doi: 10.1186/1471-2164-13-499 (PMC3478156; doi:10.1186/1471-2164-13-499)
Supplement: Additional file 11 — Table S5. Mock Sapriel vs SSRG dataset. [file 1471-2164-13-499-S11.xlsx]

## Sheet: Sheet3
Additional File 10
Table S5. Genes detected in SSRG dataset and Mock et al. (2008)
		Fold change vs 0 hr [Log2]
Gene ID	Description	2hr_log_ratio	4hr_log_ratio	7hr_log_ratio	8hr_log_ratio	9hr_log_ratio
20671	hypothetical protein	-1.11084	-1.72645	-1.37542	-1.09429	-1.09333
14322	Protein kinase domain;Calcium-dependent protein kinase 2	-3.40135	-4.17957	-4.07968	-4.13175	-5.13667
23143	Cyclin, N-terminal domain;G2/mitotic-specific cyclin S13-6	-2.14589	-2.18976	-1.1369	-1.20047	-1.14299
3250	hypothetical protein	-0.936773	-1.56723	-1.10881	-1.78574	-1.44064
21665	hypothetical protein	-0.956233	-1.68266	-1.16833	-1.74267	-1.48317
9619	hypothetical protein	-3.03958	-1.09728	-2.48851	-2.79785	-3.10198
Table S5b. Genes detected in SSRG dataset and Sapriel et al. (2009)
		Fold change vs 0 hr [Log2]
Gene ID	Description	2hr_log_ratio	4hr_log_ratio	7hr_log_ratio	8hr_log_ratio	9hr_log_ratio
26051	Glutamine synthetase, catalytic domain;Glutamine synthetase, chloroplasticsynthetase [EC:6.3.1.2]	-0.841191	-0.774269	-0.51715	-0.457782	-0.369357
24989	hypothetical protein	-1.28559	-1.44259	-1.19316	-1.01007	-1.22334
22483	hypothetical protein	-1.26929	-1.51004	-1.3682	-0.859079	-0.705568
Mock, T., M. P. Samanta, et al. (2008). "Whole genome expression profiling of the marine diatom Thalassiosira pseudonana identifies genes involved in slicon bioprocesses." Proc Nat Acad Sci USA 105(5): 1579-1584.
Sapriel, G., M. Quinet, et al. (2009). "Genome-wide transcriptome analyses of silicon metabolism in Phaeodactylum tricornutum reveal the multilevel regulation of silicic acid transporters." PLoS ONE 4(10): e7458.
